# Supplementary material for: Genome-wide analysis of the serine carboxypeptidase-like protein family in Triticum aestivum reveals TaSCPL184-6D is involved in abiotic stress response
Source: BMC Genomics. 2021 May 15;22:350. doi: 10.1186/s12864-021-07647-6 (PMC8126144; doi:10.1186/s12864-021-07647-6)
Supplement: Supplementary file 9 — Additional file 9: Table S1. The characteristics of 210 wheat SCPL genes. [file 12864_2021_7647_MOESM9_ESM.xlsx]

## Sheet: Additional file 9
	Additional file 9: Table S1. The characteristics of 210 wheat SCPL genes.
Gene Name	Transcript stable ID	Group	Chromosome /scaffold name	Gene start (bp)	Gene end (bp)	Transcript length (including UTRs and CDS)	Intron Numbers	Protein Length	Strand	Theoretical pI	Molecular weight (average)
TaSCPL1-1A	TraesCS1A02G086100.1	Ⅱ	1A	72782626	72785888	1801	4	487	-1	5.91	53605.2
TaSCPL2-1A	TraesCS1A02G168100.1	Ⅲ	1A	300856554	300860113	1739	11	468	-1	5.39	50503.7
TaSCPL3-1A	TraesCS1A02G202100.1	Ⅱ	1A	363420421	363422792	1338	8	445	1	5.27	49974.6
TaSCPL4-1A	TraesCS1A02G202600.1	Ⅱ	1A	363653773	363656001	1463	8	447	-1	5.11	49847.4
TaSCPL5-1A	TraesCS1A02G331100.1	Ⅲ	1A	520122569	520125966	1572	11	450	1	6.67	48962
TaSCPL6-1A	TraesCS1A02G421200.1	Ⅲ	1A	577537602	577539151	1550	0	469	-1	5.42	49950.6
TaSCPL7-1A	TraesCS1A02G421600.1	Ⅲ	1A	577718596	577720353	1758	0	456	-1	6.77	48141.8
TaSCPL8-1A	TraesCS1A02G423200.1	Ⅲ	1A	578544744	578546075	1332	0	443	1	5.43	47283.8
TaSCPL9-1B	TraesCS1B02G023800.1	Ⅰ	1B	11177447	11182638	1579	12	465	-1	5.9	52239.7
TaSCPL10-1B	TraesCS1B02G104500.1	Ⅱ	1B	115278975	115282343	1876	4	470	-1	6.34	52143.7
TaSCPL11-1B	TraesCS1B02G184500.1	Ⅲ	1B	331143265	331146984	1740	11	490	-1	5.08	53208.4
TaSCPL12-1B	TraesCS1B02G216400.1	Ⅱ	1B	392150618	392151960	891	5	296	1	4.67	32502.8
TaSCPL13-1B	TraesCS1B02G216700.1	Ⅱ	1B	392527755	392530161	1428	10	475	-1	5.19	52997.9
TaSCPL14-1B	TraesCS1B02G345000.1	Ⅲ	1B	573215703	573219206	1720	10	480	1	6.33	51973.3
TaSCPL15-1B	TraesCS1B02G416700.1	Ⅰ	1B	641528734	641535294	2400	12	398	1	6.26	44829
TaSCPL16-1B	TraesCS1B02G452400.1	Ⅲ	1B	669219180	669221007	1828	0	458	1	5.41	48418.8
TaSCPL17-1B	TraesCS1B02G452800.1	Ⅲ	1B	669461869	669462231	363	0	120	-1	5.31	13240
TaSCPL18-1B	TraesCS1B02G455300.1	Ⅲ	1B	670395914	670402581	1714	1	443	1	5.64	47183.8
TaSCPL19-1D	TraesCS1D02G087600.1	Ⅱ	1D	72903631	72907102	1869	4	471	-1	6.05	52154.7
TaSCPL20-1D	TraesCS1D02G087700.1	Ⅱ	1D	73050820	73054436	1582	4	412	-1	6.22	46034.7
TaSCPL21-1D	TraesCS1D02G172800.1	Ⅲ	1D	246936869	246940360	1685	11	468	1	5.21	50453.5
TaSCPL22-1D	TraesCS1D02G205600.1	Ⅱ	1D	291083291	291085695	1455	8	484	1	5.19	53615.9
TaSCPL23-1D	TraesCS1D02G205900.1	Ⅱ	1D	291585810	291588242	1485	9	494	-1	5.59	55083.2
TaSCPL24-1D	TraesCS1D02G333800.1	Ⅲ	1D	423763810	423766821	1284	11	427	1	8.52	46694.4
TaSCPL25-1D	TraesCS1D02G429200.1	Ⅲ	1D	481011266	481013399	2134	0	458	1	5.9	48659.2
TaSCPL26-1D	TraesCS1D02G429600.1	Ⅲ	1D	481325279	481327069	1791	0	456	-1	6.67	48165.7
TaSCPL27-1D	TraesCS1D02G431800.1	Ⅲ	1D	481717765	481719721	1957	0	442	1	5.52	47261.8
TaSCPL28-2A	TraesCS2A02G046300.1	Ⅰ	2A	18068320	18072905	1494	12	469	1	5.57	52478.5
TaSCPL29-2A	TraesCS2A02G046500.1	Ⅰ	2A	18156441	18165690	1701	9	409	1	5.69	46156.5
TaSCPL30-2A	TraesCS2A02G070200.1	Ⅲ	2A	30868912	30870531	1620	0	459	1	8.85	48732.5
TaSCPL31-2A	TraesCS2A02G133500.1	Ⅱ	2A	80263980	80267527	1521	6	506	1	7.06	55122.1
TaSCPL32-2A	TraesCS2A02G133700.1	Ⅱ	2A	80475539	80480022	2187	6	515	1	5.62	55913.8
TaSCPL33-2A	TraesCS2A02G274000.1	Ⅰ	2A	448500176	448509220	1482	12	493	-1	5.97	54903.4
TaSCPL34-2A	TraesCS2A02G287100.1	Ⅱ	2A	489838320	489841820	1644	9	468	1	5.74	51807.8
TaSCPL35-2A	TraesCS2A02G315400.1	Ⅰ	2A	540973081	540985066	1038	10	345	-1	5.43	38713.4
TaSCPL36-2A	TraesCS2A02G376300.1	Ⅱ	2A	618970814	618975803	1754	7	484	1	8.67	52971.2
TaSCPL37-2A	TraesCS2A02G412300.1	Ⅰ	2A	669865334	669868288	1691	13	484	1	5.43	52976.1
TaSCPL38-2A	TraesCS2A02G412400.1	Ⅰ	2A	669878992	669889629	2865	12	479	1	5.59	52752.8
TaSCPL39-2A	TraesCS2A02G412500.1	Ⅰ	2A	670109332	670115129	1830	12	482	1	5.8	53150.3
TaSCPL40-2A	TraesCS2A02G489700.1	Ⅲ	2A	723523578	723527169	1851	8	483	-1	5.49	53115.1
TaSCPL41-2B	TraesCS2B02G058400.1	Ⅰ	2B	28419438	28423992	1606	11	468	1	5.62	52532.5
TaSCPL42-2B	TraesCS2B02G157000.1	Ⅱ	2B	131180039	131183411	1758	6	508	1	6.72	55166
TaSCPL43-2B	TraesCS2B02G157100.1	Ⅱ	2B	131285785	131290738	2341	6	521	1	5.63	56449.3
TaSCPL44-2B	TraesCS2B02G291700.1	Ⅰ	2B	405271977	405273825	300	3	99	-1	7.9	11420
TaSCPL45-2B	TraesCS2B02G304000.1	Ⅱ	2B	432125954	432129285	1659	9	468	1	5.42	51956.9
TaSCPL46-2B	TraesCS2B02G393300.1	Ⅱ	2B	557762621	557767036	1485	8	494	1	8.9	54091.7
TaSCPL47-2B	TraesCS2B02G430900.1	Ⅰ	2B	619754863	619757940	1757	13	527	1	5.38	57690.4
TaSCPL48-2B	TraesCS2B02G431000.1	Ⅰ	2B	619944014	619948521	1669	12	481	1	5.31	52877.7
TaSCPL49-2B	TraesCS2B02G431100.1	Ⅰ	2B	620193675	620215107	1848	12	472	1	6.25	52396.4
TaSCPL50-2B	TraesCS2B02G517600.1	Ⅲ	2B	712601309	712604985	1996	8	518	-1	5.75	57061.6
TaSCPL51-2D	TraesCS2D02G066600.1	Ⅲ	2D	27969192	27970887	1696	0	458	-1	9.36	48734.5
TaSCPL52-2D	TraesCS2D02G090800.1	Ⅱ	2D	42933019	42934558	1146	5	381	-1	4.96	40940.8
TaSCPL53-2D	TraesCS2D02G135500.1	Ⅱ	2D	79685919	79689761	1865	6	504	1	6.47	54986.8
TaSCPL54-2D	TraesCS2D02G135700.1	Ⅱ	2D	79873391	79878660	3324	7	403	1	5.12	43507.6
TaSCPL55-2D	TraesCS2D02G273000.1	Ⅰ	2D	338666949	338671162	1575	11	459	-1	6.28	51196.2
TaSCPL56-2D	TraesCS2D02G285600.1	Ⅱ	2D	363969160	363972389	1804	9	461	1	5.74	51072.9
TaSCPL57-2D	TraesCS2D02G372500.1	Ⅱ	2D	476686232	476690887	1765	7	481	1	8.56	52632.8
TaSCPL58-2D	TraesCS2D02G409500.1	Ⅰ	2D	524151972	524154793	1636	12	484	1	5.48	52931.9
TaSCPL59-2D	TraesCS2D02G409600.1	Ⅰ	2D	524320443	524334300	1737	12	480	1	5.53	52947.9
TaSCPL60-2D	TraesCS2D02G409700.1	Ⅰ	2D	524393844	524400176	1741	11	454	1	6.1	50134
TaSCPL61-2D	TraesCS2D02G409800.1	Ⅰ	2D	524442864	524449273	1789	13	395	1	6.67	43738.9
TaSCPL62-2D	TraesCS2D02G490000.1	Ⅲ	2D	588794274	588800476	1977	8	563	-1	6.39	61890.1
TaSCPL63-3A	TraesCS3A02G099800.1	Ⅰ	3A	64305205	64308224	1672	10	466	-1	6.01	51485.5
TaSCPL64-3A	TraesCS3A02G138500.1	Ⅱ	3A	115847640	115849488	1275	6	355	-1	6.75	39767.6
TaSCPL65-3A	TraesCS3A02G168400.1	Ⅱ	3A	175844695	175846642	1470	5	489	1	8.9	54750.7
TaSCPL66-3A	TraesCS3A02G288000.1	Ⅰ	3A	516238032	516239656	1625	0	486	-1	5.5	53954
TaSCPL67-3A	TraesCS3A02G310100.1	Ⅱ	3A	549264857	549267606	1756	8	464	1	6.22	51939.9
TaSCPL68-3A	TraesCS3A02G329200.1	Ⅰ	3A	574451044	574454210	1991	10	470	1	5.89	51912.7
TaSCPL69-3A	TraesCS3A02G352200.1	Ⅱ	3A	600316632	600321113	2806	8	456	-1	6.56	50310.1
TaSCPL70-3A	TraesCS3A02G446200.1	Ⅰ	3A	686762258	686767701	2041	12	498	1	5.7	54354.2
TaSCPL71-3B	TraesCS3B02G116200.1	Ⅰ	3B	82836829	82837371	312	2	103	-1	7.94	11595.2
TaSCPL72-3B	TraesCS3B02G116300.1	Ⅰ	3B	82837373	82839508	1098	8	365	-1	5.69	40140.5
TaSCPL73-3B	TraesCS3B02G116400.1	Ⅰ	3B	82845627	82849421	1743	11	467	-1	5.62	51708.4
TaSCPL74-3B	TraesCS3B02G153200.1	Ⅱ	3B	145362253	145365136	1888	8	414	1	6.33	46049.2
TaSCPL75-3B	TraesCS3B02G155800.1	Ⅱ	3B	148498167	148500304	1622	6	496	-1	6.6	54805.7
TaSCPL76-3B	TraesCS3B02G197700.1	Ⅰ	3B	225166894	225172359	1426	10	466	1	5.58	51598.7
TaSCPL77-3B	TraesCS3B02G198000.1	Ⅱ	3B	225315464	225319953	1717	5	502	-1	6.15	55752.4
TaSCPL78-3B	TraesCS3B02G359400.1	Ⅰ	3B	571750692	571753830	1560	11	469	1	5.78	52053.9
TaSCPL79-3B	TraesCS3B02G384800.1	Ⅱ	3B	605013932	605018160	2364	8	458	-1	6.6	50549.2
TaSCPL80-3B	TraesCS3B02G481300.1	Ⅰ	3B	728900770	728905611	1806	12	497	1	6.21	54174.2
TaSCPL81-3D	TraesCS3D02G100100.1	Ⅰ	3D	51782900	51786021	1902	10	467	-1	5.58	51650.3
TaSCPL82-3D	TraesCS3D02G135900.1	Ⅱ	3D	94718987	94721720	1784	8	463	-1	6.08	51877.8
TaSCPL83-3D	TraesCS3D02G172900.1	Ⅱ	3D	153175443	153179520	1819	9	481	-1	8.38	54275.4
TaSCPL84-3D	TraesCS3D02G173000.1	Ⅰ	3D	153494158	153505840	1479	14	492	1	5.78	54817.4
TaSCPL85-3D	TraesCS3D02G174500.1	Ⅱ	3D	156210683	156212883	1729	5	500	1	5.98	55350.9
TaSCPL86-3D	TraesCS3D02G287800.1	Ⅰ	3D	396672122	396673534	1413	0	470	-1	5.31	51954.6
TaSCPL87-3D	TraesCS3D02G322700.1	Ⅰ	3D	435645536	435648887	2010	10	469	1	6.16	51854.6
TaSCPL88-3D	TraesCS3D02G346200.1	Ⅱ	3D	457403042	457407113	2259	8	456	-1	6.51	50291
TaSCPL89-3D	TraesCS3D02G438800.1	Ⅰ	3D	549489855	549495798	2074	12	494	1	5.61	53789.5
TaSCPL90-4A	TraesCS4A02G011100.1	Ⅲ	4A	6340717	6346516	2080	11	427	1	6.25	46476.5
TaSCPL91-4A	TraesCS4A02G035200.1	Ⅱ	4A	27296500	27298644	1687	5	465	-1	7.63	50977.3
TaSCPL92-4A	TraesCS4A02G043900.1	Ⅱ	4A	36411799	36414760	1335	9	444	-1	6.46	49463
TaSCPL93-4A	TraesCS4A02G181100.1	Ⅱ	4A	455279769	455282911	1894	7	510	1	8.52	57014.4
TaSCPL94-4A	TraesCS4A02G202600.1	Ⅱ	4A	492530884	492534660	1797	9	472	-1	6.37	52403.5
TaSCPL95-4A	TraesCS4A02G226100.1	Ⅰ	4A	534229856	534237751	1455	12	484	1	6.54	54385.1
TaSCPL96-4A	TraesCS4A02G253600.1	Ⅰ	4A	565732622	565742183	1672	13	480	-1	7.64	53072.2
TaSCPL97-4A	TraesCS4A02G253700.1	Ⅰ	4A	565747026	565750658	2106	14	480	-1	7.56	53573.3
TaSCPL98-4A	TraesCS4A02G253800.1	Ⅰ	4A	565758609	565762127	1348	9	375	-1	5.58	42431
TaSCPL99-4A	TraesCS4A02G299900.1	Ⅱ	4A	597917105	597928087	1488	6	495	-1	6.98	54683.1
TaSCPL100-4A	TraesCS4A02G300100.1	Ⅱ	4A	597943791	597946123	1610	5	499	-1	7.3	55446.5
TaSCPL101-4A	TraesCS4A02G300200.1	Ⅱ	4A	597970787	597971218	432	0	143	-1	5.91	15513.4
TaSCPL102-4B	TraesCS4B02G013700.1	Ⅱ	4B	9694317	9696626	1506	5	501	1	6.01	55269
TaSCPL103-4B	TraesCS4B02G060600.1	Ⅰ	4B	52399805	52403530	1397	11	405	1	5.5	44888.2
TaSCPL104-4B	TraesCS4B02G061000.1	Ⅰ	4B	52929866	52934222	1676	13	481	1	5.51	53600.3
TaSCPL105-4B	TraesCS4B02G061100.1	Ⅰ	4B	52939397	52941076	933	6	218	1	8.73	24041.7
TaSCPL106-4B	TraesCS4B02G061300.1	Ⅰ	4B	53016700	53019891	1551	12	317	-1	6.25	36019.9
TaSCPL107-4B	TraesCS4B02G061500.1	Ⅰ	4B	53038255	53043383	1913	13	492	-1	5.63	54621.7
TaSCPL108-4B	TraesCS4B02G088600.1	Ⅰ	4B	89454153	89466719	1344	11	447	-1	7.63	50456.6
TaSCPL109-4B	TraesCS4B02G106700.1	Ⅱ	4B	116212781	116216442	1755	9	471	-1	6.6	52362.5
TaSCPL110-4B	TraesCS4B02G136700.1	Ⅱ	4B	180544827	180547778	1716	7	510	-1	8.2	57084.5
TaSCPL111-4B	TraesCS4B02G264700.1	Ⅱ	4B	535247075	535251438	1416	9	471	-1	6.09	52622.8
TaSCPL112-4B	TraesCS4B02G267900.1	Ⅱ	4B	541470934	541473136	1688	5	465	-1	7.2	50943.3
TaSCPL113-4B	TraesCS4B02G293300.1	Ⅲ	4B	578672561	578676983	1203	12	400	-1	5.66	43946.6
TaSCPL114-4B	TraesCS4B02G341400.1	Ⅰ	4B	634332444	634338284	2022	13	473	-1	5.22	52466.6
TaSCPL115-4B	TraesCS4B02G341500.1	Ⅰ	4B	634340070	634344702	1736	12	473	-1	5.45	53152.5
TaSCPL116-4D	TraesCS4D02G011500.1	Ⅱ	4D	5571776	5574667	1762	5	508	1	6	56252
TaSCPL117-4D	TraesCS4D02G011600.1	Ⅱ	4D	5578930	5581316	1735	5	499	1	5.87	54956.9
TaSCPL118-4D	TraesCS4D02G060400.1	Ⅰ	4D	36441405	36449880	1172	10	344	1	5.99	38693.8
TaSCPL119-4D	TraesCS4D02G060500.1	Ⅰ	4D	36441749	36443599	744	9	247	1	6.07	27980.8
TaSCPL120-4D	TraesCS4D02G060600.1	Ⅰ	4D	36539651	36549325	1026	8	341	1	5.99	39312.7
TaSCPL121-4D	TraesCS4D02G060800.1	Ⅰ	4D	36561486	36581607	1503	13	500	1	8.35	55594.9
TaSCPL122-4D	TraesCS4D02G087400.1	Ⅰ	4D	62727949	62734054	1830	12	470	-1	7.19	53064.7
TaSCPL123-4D	TraesCS4D02G103600.1	Ⅱ	4D	82291769	82295390	1764	9	472	-1	6.6	52520.8
TaSCPL124-4D	TraesCS4D02G131400.1	Ⅱ	4D	118311701	118317485	4553	7	510	-1	8.63	57006.5
TaSCPL125-4D	TraesCS4D02G264700.1	Ⅱ	4D	435062652	435065646	1416	9	471	-1	7.17	52542.8
TaSCPL126-4D	TraesCS4D02G291900.1	Ⅲ	4D	463334315	463342948	3197	11	428	-1	7.01	46766.9
TaSCPL127-4D	TraesCS4D02G337300.1	Ⅰ	4D	494829139	494833871	1987	12	472	-1	5.72	52735.1
TaSCPL128-5A	TraesCS5A02G239700.1	Ⅱ	5A	456068551	456069660	834	3	277	1	5.21	30234.5
TaSCPL129-5A	TraesCS5A02G239800.1	Ⅱ	5A	456087761	456089860	1494	7	497	1	4.75	54801.4
TaSCPL130-5A	TraesCS5A02G243600.1	Ⅱ	5A	458175727	458179088	1332	7	415	-1	4.78	45744.4
TaSCPL131-5A	TraesCS5A02G243700.1	Ⅱ	5A	458190994	458193201	1482	7	493	-1	5.13	54311.9
TaSCPL132-5A	TraesCS5A02G244100.1	Ⅱ	5A	458225463	458227905	1494	7	497	-1	4.85	54809.4
TaSCPL133-5A	TraesCS5A02G244200.1	Ⅱ	5A	458272998	458274067	804	2	267	-1	5.26	29131.3
TaSCPL134-5A	TraesCS5A02G244300.1	Ⅱ	5A	458276959	458279301	1479	7	492	-1	4.66	54142.6
TaSCPL135-5A	TraesCS5A02G244400.1	Ⅱ	5A	458293816	458295541	1026	6	341	-1	5.84	38445.2
TaSCPL136-5A	TraesCS5A02G244500.1	Ⅱ	5A	458297764	458300175	1668	7	492	-1	5.97	54772.8
TaSCPL137-5A	TraesCS5A02G244600.1	Ⅱ	5A	458315981	458316790	618	2	205	-1	4.93	22859.3
TaSCPL138-5A	TraesCS5A02G244700.1	Ⅱ	5A	458317197	458322545	2164	10	469	-1	6.03	52693.4
TaSCPL139-5A	TraesCS5A02G244800.1	Ⅱ	5A	458329230	458331439	1494	6	497	-1	6.09	55225.4
TaSCPL140-5A	TraesCS5A02G245000.1	Ⅱ	5A	458560389	458562381	1488	6	495	-1	5.84	54507.5
TaSCPL141-5A	TraesCS5A02G263700.1	Ⅰ	5A	476435047	476439364	624	5	207	1	6.43	23064.6
TaSCPL142-5A	TraesCS5A02G263800.1	Ⅰ	5A	476454487	476460281	1508	13	455	1	6.18	51213.2
TaSCPL143-5A	TraesCS5A02G263900.1	Ⅰ	5A	476460790	476465844	707	7	228	1	5.95	25629.2
TaSCPL144-5A	TraesCS5A02G307200.1	Ⅰ	5A	519903856	519906212	2280	1	474	1	5.7	51764.8
TaSCPL145-5A	TraesCS5A02G307400.1	Ⅰ	5A	520092612	520096620	1800	12	435	1	5.78	48756.3
TaSCPL146-5A	TraesCS5A02G510700.1	Ⅰ	5A	674222521	674223783	432	4	143	-1	5.66	16622.7
TaSCPL147-5A	TraesCS5A02G510800.1	Ⅰ	5A	674330684	674331110	363	1	120	-1	9	13568.8
TaSCPL148-5B	TraesCS5B02G241600.1	Ⅱ	5B	421610840	421613169	1631	7	485	-1	4.85	53261.7
TaSCPL149-5B	TraesCS5B02G241700.1	Ⅱ	5B	421619825	421622182	1482	7	493	-1	5.19	54286.9
TaSCPL150-5B	TraesCS5B02G242100.1	Ⅱ	5B	421695680	421697953	1494	7	497	-1	4.86	54712.4
TaSCPL151-5B	TraesCS5B02G242200.1	Ⅱ	5B	421715852	421718074	1479	7	492	-1	4.77	54154.8
TaSCPL152-5B	TraesCS5B02G242300.1	Ⅱ	5B	421761490	421764027	1732	7	489	-1	6.24	54517.6
TaSCPL153-5B	TraesCS5B02G242400.1	Ⅱ	5B	421836075	421837707	1053	6	350	-1	8.13	39609.8
TaSCPL154-5B	TraesCS5B02G242500.1	Ⅱ	5B	421859546	421861780	1500	6	499	-1	6.32	55314.3
TaSCPL155-5B	TraesCS5B02G242600.1	Ⅱ	5B	422038699	422040896	1283	6	346	-1	5.61	38430.4
TaSCPL156-5B	TraesCS5B02G263100.1	Ⅰ	5B	447578173	447582226	1625	13	474	1	5.97	53093.3
TaSCPL157-5B	TraesCS5B02G307600.1	Ⅰ	5B	490769556	490771476	1921	0	477	1	5.7	52168.2
TaSCPL158-5B	TraesCS5B02G307800.1	Ⅰ	5B	491033270	491036306	1272	11	299	1	5.47	33427.7
TaSCPL159-5D	TraesCS5D02G250300.1	Ⅱ	5D	356798852	356802229	1563	7	487	-1	4.64	53775.2
TaSCPL160-5D	TraesCS5D02G250400.1	Ⅱ	5D	356836717	356838681	1272	7	423	-1	4.93	46934.6
TaSCPL161-5D	TraesCS5D02G250800.1	Ⅱ	5D	356909317	356911586	1494	7	497	-1	4.85	54709.5
TaSCPL162-5D	TraesCS5D02G250900.1	Ⅱ	5D	356972400	356978612	1407	6	468	-1	4.78	51215.1
TaSCPL163-5D	TraesCS5D02G251000.1	Ⅱ	5D	357014735	357017094	1479	7	492	-1	4.75	54110.6
TaSCPL164-5D	TraesCS5D02G251100.1	Ⅱ	5D	357056278	357058806	1691	7	490	-1	6.01	54464.6
TaSCPL165-5D	TraesCS5D02G251200.1	Ⅱ	5D	357060337	357062452	1455	7	484	-1	5.44	53227.6
TaSCPL166-5D	TraesCS5D02G251300.1	Ⅱ	5D	357063118	357065615	1907	6	506	-1	6.09	56897.4
TaSCPL167-5D	TraesCS5D02G251600.1	Ⅱ	5D	357369669	357371833	1502	6	356	-1	5.28	39556.5
TaSCPL168-5D	TraesCS5D02G251700.1	Ⅱ	5D	357394857	357396863	1494	6	497	-1	5.73	54778.8
TaSCPL169-5D	TraesCS5D02G271400.1	Ⅰ	5D	375063617	375067598	1605	13	457	1	5.92	51483.7
TaSCPL170-5D	TraesCS5D02G271500.1	Ⅰ	5D	375069698	375074337	1600	13	456	1	5.93	51394.4
TaSCPL171-5D	TraesCS5D02G314100.1	Ⅰ	5D	408852592	408854013	1422	0	473	1	5.73	51623.6
TaSCPL172-5D	TraesCS5D02G314300.1	Ⅰ	5D	408998970	409002638	1883	12	517	1	6.04	57762.2
TaSCPL173-6A	TraesCS6A02G036100.1	Ⅲ	6A	17762358	17766741	1927	8	507	-1	5.79	55919.7
TaSCPL174-6A	TraesCS6A02G071800.1	Ⅲ	6A	39178233	39181170	1398	10	465	-1	5.6	50004.2
TaSCPL175-6A	TraesCS6A02G179800.1	Ⅱ	6A	202353283	202356657	1798	9	467	-1	6.47	51873.2
TaSCPL176-6A	TraesCS6A02G220200.1	Ⅱ	6A	409130097	409136129	1745	7	479	-1	7.23	52985.2
TaSCPL177-6A	TraesCS6A02G356500.1	Ⅱ	6A	587564389	587570511	2353	8	488	-1	9.3	53950
TaSCPL178-6B	TraesCS6B02G050700.1	Ⅲ	6B	30147004	30151265	1929	8	501	-1	5.69	55283.9
TaSCPL179-6B	TraesCS6B02G096300.1	Ⅲ	6B	72376587	72379752	1398	10	465	-1	5.79	50086.2
TaSCPL180-6B	TraesCS6B02G205500.1	Ⅱ	6B	257565483	257568930	1896	9	470	1	7.53	52022.3
TaSCPL181-6B	TraesCS6B02G261700.1	Ⅱ	6B	471306774	471314023	1669	7	477	-1	7.21	52791.1
TaSCPL182-6B	TraesCS6B02G388600.1	Ⅱ	6B	663840537	663846052	2256	8	488	-1	9.44	53923
TaSCPL183-6D	TraesCS6D02G032900.1	Ⅰ	6D	13961558	13971352	1448	9	349	-1	8.6	39211.5
TaSCPL184-6D	TraesCS6D02G041700.1	Ⅲ	6D	17174271	17178815	1983	8	504	-1	5.7	55668.3
TaSCPL185-6D	TraesCS6D02G069900.1	Ⅲ	6D	34997108	35000028	1395	10	464	-1	5.28	49768.8
TaSCPL186-6D	TraesCS6D02G165200.1	Ⅱ	6D	144468419	144471802	1798	9	455	1	7.06	50680.9
TaSCPL187-6D	TraesCS6D02G215000.1	Ⅱ	6D	305270751	305278344	1664	7	479	1	7.25	52840.1
TaSCPL188-6D	TraesCS6D02G338700.1	Ⅱ	6D	438805622	438810991	2078	8	488	-1	9.39	53995
TaSCPL189-7A	TraesCS7A02G001200.1	Ⅰ	7A	976470	983181	705	4	234	1	6.19	26667.7
TaSCPL190-7A	TraesCS7A02G002500.1	Ⅰ	7A	1496490	1507739	1762	13	477	-1	4.94	53491.6
TaSCPL191-7A	TraesCS7A02G122300.1	Ⅰ	7A	78663190	78666376	1701	13	459	1	6.46	51693
TaSCPL192-7A	TraesCS7A02G149700.1	Ⅰ	7A	102555737	102561154	1733	13	465	1	6.14	51732.7
TaSCPL193-7A	TraesCS7A02G150900.1	Ⅱ	7A	104803824	104814986	2041	9	474	-1	5.94	52818.6
TaSCPL194-7A	TraesCS7A02G281200.1	Ⅲ	7A	303964181	303967313	1419	11	472	1	7.61	51184.6
TaSCPL195-7A	TraesCS7A02G401500.1	Ⅱ	7A	581035091	581037464	1878	5	501	1	6.33	55479.1
TaSCPL196-7A	TraesCS7A02G482300.1	Ⅲ	7A	674298082	674300978	1771	11	470	-1	9.08	51091.7
TaSCPL197-7A	TraesCS7A02G507800.1	Ⅱ	7A	694515700	694517776	1742	3	514	-1	6.46	56238.6
TaSCPL198-7B	TraesCS7B02G021500.1	Ⅰ	7B	19887976	19891344	1781	12	470	1	5.42	52475.9
TaSCPL199-7B	TraesCS7B02G054900.1	Ⅱ	7B	58249000	58254798	1914	9	474	-1	5.97	52660.3
TaSCPL200-7B	TraesCS7B02G179900.1	Ⅲ	7B	267239583	267243265	1931	11	460	-1	8.57	49974.4
TaSCPL201-7B	TraesCS7B02G301600.1	Ⅱ	7B	538570826	538573093	1794	5	501	1	6.2	55319.1
TaSCPL202-7B	TraesCS7B02G384500.1	Ⅲ	7B	650238732	650241654	1623	11	449	-1	8.16	49086.1
TaSCPL203-7B	TraesCS7B02G416000.1	Ⅱ	7B	683466721	683468766	1731	3	488	-1	6.52	53636.8
TaSCPL204-7D	TraesCS7D02G120800.1	Ⅰ	7D	75016549	75019660	1585	13	480	1	6.28	53631.3
TaSCPL205-7D	TraesCS7D02G152800.1	Ⅱ	7D	101395327	101401039	1799	9	474	-1	6.01	52670.4
TaSCPL206-7D	TraesCS7D02G279900.1	Ⅲ	7D	271767569	271771083	1690	11	459	1	8.1	49842
TaSCPL207-7D	TraesCS7D02G395300.1	Ⅱ	7D	510323283	510325505	1749	5	497	1	6.22	54892.7
TaSCPL208-7D	TraesCS7D02G469300.1	Ⅲ	7D	582463061	582501837	1209	11	402	-1	8.41	43938.2
TaSCPL209-7D	TraesCS7D02G496000.1	Ⅱ	7D	602846699	602848821	1770	3	506	-1	6.41	55684.9
TaSCPL210-Un	TraesCSU02G023300.1	Ⅰ	Un	24310862	24315509	1599	11	467	1	5.51	52271.2
