# Supplementary material for: Genome-wide analysis of the serine carboxypeptidase-like protein family in Triticum aestivum reveals TaSCPL184-6D is involved in abiotic stress response
Source: BMC Genomics. 2021 May 15;22:350. doi: 10.1186/s12864-021-07647-6 (PMC8126144; doi:10.1186/s12864-021-07647-6)
Supplement: Supplementary file 10 — Additional file 10: Table S2. Homoeologous SCPL genes in wheat. [file 12864_2021_7647_MOESM10_ESM.xlsx]

## Sheet: Additional file 10
Additional file 10: Table S2. Homoeologous SCPL genes in wheat.
Gene	Position	Gene	Position	Gene	Position
TaSCPL1-1A	1A:72782626-72785888	TaSCPL10-1B	1B:115278975-115282343	TaSCPL19-1D	1D:72903631-72907102
TaSCPL2-1A	1A:300856554-300860113	TaSCPL11-1B	1B:331143265-331146984	TaSCPL21-1D	1D:246936869-246940360
TaSCPL3-1A	1A:363420421-363422792	TaSCPL12-1B	1B:392150618-392151960	TaSCPL22-1D	1D:291083291-291085695
TaSCPL4-1A	1A:363653773-363656001	TaSCPL13-1B	1B:392527755-392530161	TaSCPL23-1D	1D:291585810-291588242
TaSCPL5-1A	1A:520122569-520125966	TaSCPL14-1B	1B:573215703-573219206	TaSCPL24-1D	1D:423763810-423766821
TaSCPL6-1A	1A:577537602-577539151	TaSCPL16-1B	1B:669219180-669221007	TaSCPL25-1D	1D:481011266-481013399
TaSCPL7-1A	1A:577718596-577720353	TaSCPL17-1B	1B:669461869-669462231	TaSCPL26-1D	1D:481325279-481327069
TaSCPL8-1A	1A:578544744-578546075	TaSCPL18-1B	1B:670395914-670402581	TaSCPL27-1D	1D:481717765-481719721
		TaSCPL9-1B	1B:11177447-11182638
				TaSCPL20-1D	1D:73050820-73054436
TaSCPL28-2A	2A:18068320-18072905	TaSCPL41-2B	2B:28419438-28423992
TaSCPL29-2A	2A:18156441-18165690	TaSCPL41-2B	2B:28419438-28423992
TaSCPL30-2A	2A:30868912-30870531			TaSCPL51-2D	2D:27969192-27970887
TaSCPL31-2A	2A:80263980-80267527	TaSCPL42-2B	2B:131180039-131183411	TaSCPL53-2D	2D:79685919-79689761
TaSCPL32-2A	2A:80475539-80480022	TaSCPL43-2B	2B:131285785-131290738	TaSCPL54-2D	2D:79873391-79878660
TaSCPL32-2A	2A:80475539-80480022			TaSCPL52-2D	2D:42933019-42934558
TaSCPL33-2A	2A:448500176-448509220	TaSCPL44-2B	2B:405271977-405273825	TaSCPL55-2D	2D:338666949-338671162
TaSCPL34-2A	2A:489838320-489841820	TaSCPL45-2B	2B:432125954-432129285	TaSCPL56-2D	2D:363969160-363972389
TaSCPL35-2A	2A:540973081-540985066
TaSCPL36-2A	2A:618970814-618975803	TaSCPL46-2B	2B:557762621-557767036	TaSCPL57-2D	2D:476686232-476690887
TaSCPL37-2A	2A:669865334-669868288	TaSCPL47-2B	2B:619754863-619757940	TaSCPL58-2D	2D:524151972-524154793
TaSCPL38-2A	2A:669878992-669889629	TaSCPL48-2B	2B:619944014-619948521	TaSCPL59-2D	2D:524320443-524334300
TaSCPL39-2A	2A:670109332-670115129	TaSCPL49-2B	2B:620193675-620215107	TaSCPL60-2D	2D:524393844-524400176
TaSCPL40-2A	2A:723523578-723527169	TaSCPL50-2B	2B:712601309-712604985	TaSCPL62-2D	2D:588794274-588800476
				TaSCPL61-2D	2D:524442864-524449273
TaSCPL63-3A	3A:64305205-64308224	TaSCPL73-3B	3B:82845627-82849421
TaSCPL63-3A	3A:64305205-64308224			TaSCPL81-3D	3D:51782900-51786021
TaSCPL64-3A	3A:115847640-115849488	TaSCPL75-3B	3B:148498167-148500304
TaSCPL65-3A	3A:175844695-175846642	TaSCPL77-3B	3B:225315464-225319953	TaSCPL85-3D	3D:156210683-156212883
TaSCPL66-3A	3A:516238032-516239656			TaSCPL86-3D	3D:396672122-396673534
TaSCPL67-3A	3A:549264857-549267606	TaSCPL74-3B	3B:145362253-145365136	TaSCPL82-3D	3D:94718987-94721720
TaSCPL68-3A	3A:574451044-574454210	TaSCPL78-3B	3B:571750692-571753830	TaSCPL87-3D	3D:435645536-435648887
TaSCPL69-3A	3A:600316632-600321113	TaSCPL79-3B	3B:605013932-605018160	TaSCPL88-3D	3D:457403042-457407113
TaSCPL70-3A	3A:686762258-686767701	TaSCPL80-3B	3B:728900770-728905611	TaSCPL89-3D	3D:549489855-549495798
		TaSCPL71-3B	3B:82836829-82837371	TaSCPL81-3D	3D:51782900-51786021
		TaSCPL72-3B	3B:82837373-82839508	TaSCPL81-3D	3D:51782900-51786021
		TaSCPL76-3B	3B:225166894-225172359	TaSCPL84-3D	3D:153494158-153505840
				TaSCPL83-3D	3D:153175443-153179520
TaSCPL90-4A	4A:6340717-6346516	TaSCPL113-4B	4B:578672561-578676983	TaSCPL126-4D	4D:463334315-463342948
TaSCPL91-4A	4A:27296500-27298644	TaSCPL112-4B	4B:541470934-541473136
TaSCPL92-4A	4A:36411799-36414760	TaSCPL111-4B	4B:535247075-535251438	TaSCPL125-4D	4D:435062652-435065646
TaSCPL93-4A	4A:455279769-455282911	TaSCPL110-4B	4B:180544827-180547778	TaSCPL124-4D	4D:118311701-118317485
TaSCPL94-4A	4A:492530884-492534660	TaSCPL109-4B	4B:116212781-116216442	TaSCPL123-4D	4D:82291769-82295390
TaSCPL95-4A	4A:534229856-534237751	TaSCPL108-4B	4B:89454153-89466719
TaSCPL95-4A	4A:534229856-534237751			TaSCPL122-4D	4D:62727949-62734054
TaSCPL96-4A	4A:565732622-565742183	TaSCPL15-1B	1B:641528734-641535294	TaSCPL121-4D	4D:36561486-36581607
TaSCPL97-4A	4A:565747026-565750658	TaSCPL105-4B	4B:52939397-52941076	TaSCPL118-4D	4D:36441405-36449880
TaSCPL97-4A	4A:565747026-565750658	TaSCPL105-4B	4B:52939397-52941076	TaSCPL119-4D	4D:36441749-36443599
TaSCPL97-4A	4A:565747026-565750658	TaSCPL105-4B	4B:52939397-52941076	TaSCPL120-4D	4D:36539651-36549325
TaSCPL97-4A	4A:565747026-565750658	TaSCPL106-4B	4B:53016700-53019891	TaSCPL118-4D	4D:36441405-36449880
TaSCPL97-4A	4A:565747026-565750658	TaSCPL106-4B	4B:53016700-53019891	TaSCPL119-4D	4D:36441749-36443599
TaSCPL97-4A	4A:565747026-565750658	TaSCPL106-4B	4B:53016700-53019891	TaSCPL120-4D	4D:36539651-36549325
TaSCPL98-4A	4A:565758609-565762127	TaSCPL105-4B	4B:52939397-52941076	TaSCPL118-4D	4D:36441405-36449880
TaSCPL98-4A	4A:565758609-565762127	TaSCPL105-4B	4B:52939397-52941076	TaSCPL119-4D	4D:36441749-36443599
TaSCPL98-4A	4A:565758609-565762127	TaSCPL105-4B	4B:52939397-52941076	TaSCPL120-4D	4D:36539651-36549325
TaSCPL98-4A	4A:565758609-565762127	TaSCPL106-4B	4B:53016700-53019891	TaSCPL118-4D	4D:36441405-36449880
TaSCPL98-4A	4A:565758609-565762127	TaSCPL106-4B	4B:53016700-53019891	TaSCPL119-4D	4D:36441749-36443599
TaSCPL98-4A	4A:565758609-565762127	TaSCPL106-4B	4B:53016700-53019891	TaSCPL120-4D	4D:36539651-36549325
TaSCPL99-4A	4A:597917105-597928087
TaSCPL100-4A	4A:597943791-597946123	TaSCPL102-4B	4B:9694317-9696626
TaSCPL100-4A	4A:597943791-597946123			TaSCPL117-4D	4D:5578930-5581316
		TaSCPL102-4B	4B:9694317-9696626	TaSCPL116-4D	4D:5571776-5574667
TaSCPL101-4A	4A:597970787-597971218
		TaSCPL103-4B	4B:52399805-52403530
		TaSCPL104-4B	4B:52929866-52934222
		TaSCPL107-4B	4B:53038255-53043383
		TaSCPL114-4B	4B:634332444-634338284
TaSCPL128-5A	5A:456068551-456069660	TaSCPL149-5B	5B:421619825-421622182	TaSCPL160-5D	5D:356836717-356838681
TaSCPL129-5A	5A:456087761-456089860			TaSCPL159-5D	5D:356798852-356802229
TaSCPL130-5A	5A:458175727-458179088	TaSCPL148-5B	5B:421610840-421613169	TaSCPL159-5D	5D:356798852-356802229
TaSCPL131-5A	5A:458190994-458193201	TaSCPL149-5B	5B:421619825-421622182	TaSCPL160-5D	5D:356836717-356838681
TaSCPL132-5A	5A:458225463-458227905			TaSCPL162-5D	5D:356972400-356978612
TaSCPL133-5A	5A:458272998-458274067	TaSCPL150-5B	5B:421695680-421697953	TaSCPL161-5D	5D:356909317-356911586
TaSCPL134-5A	5A:458276959-458279301	TaSCPL151-5B	5B:421715852-421718074	TaSCPL163-5D	5D:357014735-357017094
TaSCPL135-5A	5A:458293816-458295541	TaSCPL152-5B	5B:421761490-421764027	TaSCPL164-5D	5D:357056278-357058806
TaSCPL136-5A	5A:458297764-458300175
TaSCPL137-5A	5A:458315981-458316790			TaSCPL165-5D	5D:357060337-357062452
TaSCPL138-5A	5A:458317197-458322545	TaSCPL153-5B	5B:421836075-421837707	TaSCPL166-5D	5D:357063118-357065615
TaSCPL139-5A	5A:458329230-458331439	TaSCPL154-5B	5B:421859546-421861780
TaSCPL140-5A	5A:458560389-458562381	TaSCPL155-5B	5B:422038699-422040896	TaSCPL168-5D	5D:357394857-357396863
TaSCPL141-5A	5A:476435047-476439364	TaSCPL156-5B	5B:447578173-447582226	TaSCPL169-5D	5D:375063617-375067598
TaSCPL142-5A	5A:476454487-476460281	TaSCPL170-5D	5D:375069698-375074337
TaSCPL143-5A	5A:476460790-476465844
TaSCPL144-5A	5A:519903856-519906212	TaSCPL157-5B	5B:490769556-490771476	TaSCPL171-5D	5D:408852592-408854013
TaSCPL145-5A	5A:520092612-520096620	TaSCPL158-5B	5B:491033270-491036306	TaSCPL172-5D	5D:408998970-409002638
TaSCPL146-5A	5A:674222521-674223783	TaSCPL115-4B	4B:634340070-634344702	TaSCPL127-4D	4D:494829139-494833871
TaSCPL147-5A	5A:674330684-674331110
TaSCPL167-5D	5D:357369669-357371833
TaSCPL173-6A	6A:17762358-17766741	TaSCPL178-6B	6B:30147004-30151265	TaSCPL184-6D	6D:17174271-17178815
TaSCPL174-6A	6A:39178233-39181170	TaSCPL179-6B	6B:72376587-72379752	TaSCPL185-6D	6D:34997108-35000028
TaSCPL175-6A	6A:202353283-202356657	TaSCPL180-6B	6B:257565483-257568930	TaSCPL186-6D	6D:144468419-144471802
TaSCPL176-6A	6A:409130097-409136129	TaSCPL181-6B	6B:471306774-471314023	TaSCPL187-6D	6D:305270751-305278344
TaSCPL177-6A	6A:587564389-587570511	TaSCPL182-6B	6B:663840537-663846052	TaSCPL188-6D	6D:438805622-438810991
				TaSCPL183-6D	6D:13961558-13971352
TaSCPL189-7A	7A:976470-983181
TaSCPL190-7A	7A:1496490-1507739
TaSCPL191-7A	7A:78663190-78666376	TaSCPL198-7B	7B:19887976-19891344	TaSCPL204-7D	7D:75016549-75019660
TaSCPL192-7A	7A:102555737-102561154
TaSCPL193-7A	7A:104803824-104814986	TaSCPL199-7B	7B:58249000-58254798	TaSCPL205-7D	7D:101395327-101401039
TaSCPL194-7A	7A:303964181-303967313	TaSCPL200-7B	7B:267239583-267243265	TaSCPL206-7D	7D:271767569-271771083
TaSCPL195-7A	7A:581035091-581037464	TaSCPL201-7B	7B:538570826-538573093	TaSCPL207-7D	7D:510323283-510325505
TaSCPL196-7A	7A:674298082-674300978	TaSCPL202-7B	7B:650238732-650241654	TaSCPL208-7D	7D:582463061-582501837
TaSCPL197-7A	7A:694515700-694517776	TaSCPL203-7B	7B:683466721-683468766	TaSCPL209-7D	7D:602846699-602848821
TaSCPL210-Un	Un:24310862-24315509
