# Supplementary material for: Genome-wide analysis of the serine carboxypeptidase-like protein family in Triticum aestivum reveals TaSCPL184-6D is involved in abiotic stress response
Source: BMC Genomics. 2021 May 15;22:350. doi: 10.1186/s12864-021-07647-6 (PMC8126144; doi:10.1186/s12864-021-07647-6)
Supplement: Supplementary file 11 — Additional file 11: Table S3. The Ka/Ks ratios of duplicated SCPL gene pairs. [file 12864_2021_7647_MOESM11_ESM.xlsx]

## Sheet: Additional file 11
Additional file 11: Table S3. The Ka/Ks ratios of duplicated SCPL gene pairs.
Gene 1	Chr	Genome Location	Gene 2	Chr	Genome Location	Duplication Type	identity/%	Ka	Ks	Ka/Ks
TaSCPL2-1A	1A	300856554-300860113	TaSCPL21-1D	1D	246936869-246940360	WGD or Segmental	97.3	0.00963946	0.0836062	0.115296
TaSCPL3-1A	1A	363420421-363422792	TaSCPL13-1B	1B	392527755-392530161	WGD or Segmental	91.34	0.0649492	0.196532	0.330477
TaSCPL3-1A	1A	363420421-363422792	TaSCPL22-1D	1D	291083291-291085695	WGD or Segmental	96.13	0.0139516	0.108726	0.128319
TaSCPL5-1A	1A	520122569-520125966	TaSCPL14-1B	1B	573215703-573219206	WGD or Segmental	95.57	0.0602183	0.175524	0.343076
TaSCPL5-1A	1A	520122569-520125966	TaSCPL24-1D	1D	423763810-423766821	WGD or Segmental	94.83	0.0654187	0.190964	0.34257
TaSCPL7-1A	1A	577718596-577720353	TaSCPL8-1A	1A	578544744-578546075	Tandem	92.88	0.0631552	0.156074	0.404649
TaSCPL7-1A	1A	577718596-577720353	TaSCPL18-1B	1B	670395914-670402581	WGD or Segmental	92.88	0.0495781	0.195051	0.254181
TaSCPL7-1A	1A	577718596-577720353	TaSCPL26-1D	1D	481325279-481327069	WGD or Segmental	96.38	0.0183808	0.0947722	0.193947
TaSCPL7-1A	1A	577718596-577720353	TaSCPL27-1D	1D	481717765-481719721	WGD or Segmental	92.24	0.0583783	0.186361	0.313254
TaSCPL7-1A	1A	577718596-577720353	TaSCPL30-2A	2A	30868912-30870531	WGD or Segmental	87.42	0.115387	0.237374	0.486096
TaSCPL7-1A	1A	577718596-577720353	TaSCPL51-2D	2D	27969192-27970887	WGD or Segmental	87.12	0.120401	0.259731	0.463561
TaSCPL8-1A	1A	578544744-578546075	TaSCPL18-1B	1B	670395914-670402581	WGD or Segmental	96.25	0.0267839	0.0726493	0.368673
TaSCPL8-1A	1A	578544744-578546075	TaSCPL26-1D	1D	481325279-481327069	WGD or Segmental	93.12	0.0653886	0.145929	0.448086
TaSCPL8-1A	1A	578544744-578546075	TaSCPL27-1D	1D	481717765-481719721	WGD or Segmental	96.32	0.0289357	0.0576923	0.501553
TaSCPL8-1A	1A	578544744-578546075	TaSCPL30-2A	2A	30868912-30870531	WGD or Segmental	85.81	0.128218	0.280326	0.457388
TaSCPL8-1A	1A	578544744-578546075	TaSCPL51-2D	2D	27969192-27970887	WGD or Segmental	85.9	0.128787	0.282701	0.45556
TaSCPL10-1B	1B	115278975-115282343	TaSCPL19-1D	1D	72903631-72907102	WGD or Segmental	94.69	0.0203839	0.149838	0.136039
TaSCPL10-1B	1B	115278975-115282343	TaSCPL20-1D	1D	73050820-73054436	WGD or Segmental	90.76	0.0471255	0.200763	0.234732
TaSCPL13-1B	1B	392527755-392530161	TaSCPL22-1D	1D	291083291-291085695	WGD or Segmental	89.63	0.0643454	0.197751	0.325386
TaSCPL14-1B	1B	573215703-573219206	TaSCPL24-1D	1D	423763810-423766821	WGD or Segmental	96.04	0.0181069	0.10564	0.171402
TaSCPL16-1B	1B	669219180-669221007	TaSCPL6-1A	1A	577537602-577539151	WGD or Segmental	93.77	0.0467325	0.134958	0.346275
TaSCPL16-1B	1B	669219180-669221007	TaSCPL25-1D	1D	481011266-481013399	WGD or Segmental	94.63	0.0379958	0.104415	0.363891
TaSCPL18-1B	1B	670395914-670402581	TaSCPL26-1D	1D	481325279-481327069	WGD or Segmental	93.2	0.0517819	0.177292	0.292072
TaSCPL18-1B	1B	670395914-670402581	TaSCPL27-1D	1D	481717765-481719721	WGD or Segmental	96.92	0.0183127	0.0635849	0.288005
TaSCPL18-1B	1B	670395914-670402581	TaSCPL30-2A	2A	30868912-30870531	WGD or Segmental	85.49	0.118387	0.312929	0.37832
TaSCPL18-1B	1B	670395914-670402581	TaSCPL51-2D	2D	27969192-27970887	WGD or Segmental	85.66	0.12079	0.313293	0.385551
TaSCPL19-1D	1D	72903631-72907102	TaSCPL20-1D	1D	73050820-73054436	Tandem	90.48	0.0574014	0.214375	0.267762
TaSCPL26-1D	1D	481325279-481327069	TaSCPL27-1D	1D	481717765-481719721	Tandem	92.72	0.0577833	0.174016	0.332058
TaSCPL26-1D	1D	481325279-481327069	TaSCPL30-2A	2A	30868912-30870531	WGD or Segmental	87.47	0.110762	0.256119	0.432462
TaSCPL26-1D	1D	481325279-481327069	TaSCPL51-2D	2D	27969192-27970887	WGD or Segmental	87.47	0.114363	0.268041	0.426663
TaSCPL27-1D	1D	481717765-481719721	TaSCPL30-2A	2A	30868912-30870531	WGD or Segmental	85.95	0.12122	0.291505	0.415843
TaSCPL27-1D	1D	481717765-481719721	TaSCPL51-2D	2D	27969192-27970887	WGD or Segmental	86.03	0.123013	0.29812	0.412631
TaSCPL28-2A	2A	18068320-18072905	TaSCPL29-2A	2A	18156441-18165690	Tandem	94.71	0.0416337	0.107581	0.386999
TaSCPL28-2A	2A	18068320-18072905	TaSCPL41-2B	2B	28419438-28423992	WGD or Segmental	96.55	0.0230418	0.0805728	0.285975
TaSCPL28-2A	2A	18068320-18072905	TaSCPL210-Un	Un	24310862-24315509	WGD or Segmental	97.07	0.0196874	0.062856	0.313215
TaSCPL29-2A	2A	18156441-18165690	TaSCPL41-2B	2B	28419438-28423992	WGD or Segmental	94.84	0.0278789	0.114751	0.24295
TaSCPL29-2A	2A	18156441-18165690	TaSCPL210-Un	Un	24310862-24315509	WGD or Segmental	94.42	0.0338713	0.101153	0.334853
TaSCPL31-2A	2A	80263980-80267527	TaSCPL32-2A	2A	80475539-80480022	Tandem	88.56	0.111137	0.249809	0.444886
TaSCPL31-2A	2A	80263980-80267527	TaSCPL42-2B	2B	131180039-131183411	WGD or Segmental	95.13	0.0294355	0.0997493	0.295095
TaSCPL31-2A	2A	80263980-80267527	TaSCPL43-2B	2B	131285785-131290738	WGD or Segmental	87.87	0.109498	0.286055	0.382787
TaSCPL31-2A	2A	80263980-80267527	TaSCPL53-2D	2D	79685919-79689761	WGD or Segmental	96.64	0.0193356	0.0703641	0.274794
TaSCPL32-2A	2A	80475539-80480022	TaSCPL42-2B	2B	131180039-131183411	WGD or Segmental	87.69	0.122022	0.295443	0.413012
TaSCPL32-2A	2A	80475539-80480022	TaSCPL43-2B	2B	131285785-131290738	WGD or Segmental	95.02	0.0167359	0.109986	0.152163
TaSCPL32-2A	2A	80475539-80480022	TaSCPL53-2D	2D	79685919-79689761	WGD or Segmental	87.96	0.116264	0.263792	0.440741
TaSCPL33-2A	2A	448500176-448509220	TaSCPL55-2D	2D	338666949-338671162	WGD or Segmental	97.43	0.0171079	0.0542468	0.315371
TaSCPL33-2A	2A	448500176-448509220	TaSCPL76-3B	3B	225166894-225172359	WGD or Segmental	95.65	0.0307183	0.0936233	0.328105
TaSCPL33-2A	2A	448500176-448509220	TaSCPL84-3D	3D	153494158-153505840	WGD or Segmental	95.49	0.031891	0.0864137	0.36905
TaSCPL34-2A	2A	489838320-489841820	TaSCPL45-2B	2B	432125954-432129285	WGD or Segmental	97.79	0.0104905	0.0608699	0.172343
TaSCPL34-2A	2A	489838320-489841820	TaSCPL56-2D	2D	363969160-363972389	WGD or Segmental	96.86	0.00869645	0.0428579	0.202914
TaSCPL37-2A	2A	669865334-669868288	TaSCPL38-2A	2A	669878992-669889629	Tandem	89.69	0.0808598	0.235453	0.343423
TaSCPL37-2A	2A	669865334-669868288	TaSCPL39-2A	2A	670109332-670115129	WGD or Segmental	83.11	0.137423	0.439574	0.312628
TaSCPL37-2A	2A	669865334-669868288	TaSCPL47-2B	2B	619754863-619757940	WGD or Segmental	94.85	0.0274089	0.11613	0.236019
TaSCPL37-2A	2A	669865334-669868288	TaSCPL48-2B	2B	619944014-619948521	WGD or Segmental	90.53	0.0727992	0.228373	0.318773
TaSCPL37-2A	2A	669865334-669868288	TaSCPL49-2B	2B	620193675-620215107	WGD or Segmental	83.43	0.127618	0.421022	0.303116
TaSCPL37-2A	2A	669865334-669868288	TaSCPL58-2D	2D	524151972-524154793	WGD or Segmental	96.01	0.0230317	0.0976632	0.235828
TaSCPL37-2A	2A	669865334-669868288	TaSCPL59-2D	2D	524320443-524334300	WGD or Segmental	91.08	0.0712789	0.206284	0.345538
TaSCPL37-2A	2A	669865334-669868288	TaSCPL61-2D	2D	524442864-524449273	WGD or Segmental	82.32	0.140407	0.453903	0.309334
TaSCPL38-2A	2A	669878992-669889629	TaSCPL47-2B	2B	619754863-619757940	WGD or Segmental	89.4	0.0752285	0.241573	0.311411
TaSCPL38-2A	2A	669878992-669889629	TaSCPL58-2D	2D	524151972-524154793	WGD or Segmental	89.25	0.0767316	0.2661	0.288356
TaSCPL38-2A	2A	669878992-669889629	TaSCPL59-2D	2D	524320443-524334300	WGD or Segmental	96.04	0.0227147	0.0794081	0.28605
TaSCPL39-2A	2A	670109332-670115129	TaSCPL47-2B	2B	619754863-619757940	WGD or Segmental	84	0.127325	0.436754	0.291526
TaSCPL39-2A	2A	670109332-670115129	TaSCPL49-2B	2B	620193675-620215107	WGD or Segmental	94.16	0.0339068	0.162307	0.208905
TaSCPL39-2A	2A	670109332-670115129	TaSCPL58-2D	2D	524151972-524154793	WGD or Segmental	83.28	0.128636	0.464698	0.276817
TaSCPL39-2A	2A	670109332-670115129	TaSCPL61-2D	2D	524442864-524449273	WGD or Segmental	93.09	0.0440136	0.175821	0.250331
TaSCPL40-2A	2A	723523578-723527169	TaSCPL62-2D	2D	588794274-588800476	WGD or Segmental	95.04	0.0186354	0.123842	0.150478
TaSCPL41-2B	2B	28419438-28423992	TaSCPL210-Un	Un	24310862-24315509	WGD or Segmental	97.44	0.0158077	0.0501453	0.315238
TaSCPL42-2B	2B	131180039-131183411	TaSCPL53-2D	2D	79685919-79689761	WGD or Segmental	95.57	0.0266093	0.106537	0.249767
TaSCPL45-2B	2B	432125954-432129285	TaSCPL56-2D	2D	363969160-363972389	WGD or Segmental	96.38	0.00966976	0.0619867	0.155997
TaSCPL46-2B	2B	557762621-557767036	TaSCPL36-2A	2A	618970814-618975803	WGD or Segmental	96.57	0.0218629	0.0859103	0.254486
TaSCPL46-2B	2B	557762621-557767036	TaSCPL57-2D	2D	476686232-476690887	WGD or Segmental	96.82	0.0170448	0.0800187	0.213011
TaSCPL47-2B	2B	619754863-619757940	TaSCPL48-2B	2B	619944014-619948521	Tandem	90.72	0.0672588	0.234377	0.286968
TaSCPL47-2B	2B	619754863-619757940	TaSCPL49-2B	2B	620193675-620215107	WGD or Segmental	83.79	0.122994	0.413079	0.29775
TaSCPL47-2B	2B	619754863-619757940	TaSCPL58-2D	2D	524151972-524154793	WGD or Segmental	95.46	0.0202397	0.11104	0.182274
TaSCPL47-2B	2B	619754863-619757940	TaSCPL59-2D	2D	524320443-524334300	WGD or Segmental	91.03	0.0677841	0.212077	0.319621
TaSCPL47-2B	2B	619754863-619757940	TaSCPL61-2D	2D	524442864-524449273	WGD or Segmental	83.3	0.131109	0.405799	0.323089
TaSCPL48-2B	2B	619944014-619948521	TaSCPL38-2A	2A	669878992-669889629	WGD or Segmental	95.07	0.0270921	0.105751	0.256187
TaSCPL48-2B	2B	619944014-619948521	TaSCPL58-2D	2D	524151972-524154793	WGD or Segmental	89.97	0.0677078	0.254696	0.265837
TaSCPL48-2B	2B	619944014-619948521	TaSCPL59-2D	2D	524320443-524334300	WGD or Segmental	96.04	0.0231679	0.0930166	0.249072
TaSCPL49-2B	2B	620193675-620215107	TaSCPL58-2D	2D	524151972-524154793	WGD or Segmental	83.93	0.122258	0.404892	0.301951
TaSCPL49-2B	2B	620193675-620215107	TaSCPL61-2D	2D	524442864-524449273	WGD or Segmental	93.51	0.036876	0.176557	0.208862
TaSCPL58-2D	2D	524151972-524154793	TaSCPL59-2D	2D	524320443-524334300	Tandem	90.56	0.0692556	0.232049	0.298452
TaSCPL58-2D	2D	524151972-524154793	TaSCPL61-2D	2D	524442864-524449273	WGD or Segmental	82.86	0.132062	0.435387	0.30332
TaSCPL63-3A	3A	64305205-64308224	TaSCPL73-3B	3B	82845627-82849421	WGD or Segmental	93.12	0.0368648	0.17529	0.210307
TaSCPL63-3A	3A	64305205-64308224	TaSCPL81-3D	3D	51782900-51786021	WGD or Segmental	93.18	0.0367288	0.160425	0.228948
TaSCPL66-3A	3A	516238032-516239656	TaSCPL86-3D	3D	396672122-396673534	WGD or Segmental	97.04	0.0164962	0.0693969	0.237708
TaSCPL67-3A	3A	549264857-549267606	TaSCPL82-3D	3D	94718987-94721720	WGD or Segmental	97.06	0.00680552	0.0910898	0.0747122
TaSCPL68-3A	3A	574451044-574454210	TaSCPL78-3B	3B	571750692-571753830	WGD or Segmental	96.51	0.0181943	0.0927105	0.196249
TaSCPL68-3A	3A	574451044-574454210	TaSCPL87-3D	3D	435645536-435648887	WGD or Segmental	97.08	0.0187015	0.0618596	0.302322
TaSCPL69-3A	3A	600316632-600321113	TaSCPL79-3B	3B	605013932-605018160	WGD or Segmental	96.19	0.0167609	0.14673	0.114229
TaSCPL70-3A	3A	686762258-686767701	TaSCPL80-3B	3B	728900770-728905611	WGD or Segmental	96.57	0.0237912	0.0871679	0.272935
TaSCPL70-3A	3A	686762258-686767701	TaSCPL89-3D	3D	549489855-549495798	WGD or Segmental	97.06	0.00988778	0.0768009	0.128746
TaSCPL73-3B	3B	82845627-82849421	TaSCPL81-3D	3D	51782900-51786021	WGD or Segmental	94.21	0.0322941	0.157079	0.205592
TaSCPL75-3B	3B	148498167-148500304	TaSCPL140-5A	5A	458560389-458562381	WGD or Segmental	88.59	0.102573	0.282594	0.362969
TaSCPL75-3B	3B	148498167-148500304	TaSCPL155-5B	5B	422038699-422040896	WGD or Segmental	87.83	0.107083	0.326989	0.327482
TaSCPL75-3B	3B	148498167-148500304	TaSCPL168-5D	5D	357394857-357396863	WGD or Segmental	87.83	0.108385	0.316362	0.342598
TaSCPL76-3B	3B	225166894-225172359	TaSCPL84-3D	3D	153494158-153505840	WGD or Segmental	98.79	0.00630824	0.0228372	0.276227
TaSCPL77-3B	3B	225315464-225319953	TaSCPL85-3D	3D	156210683-156212883	WGD or Segmental	96.86	0.00982961	0.0824561	0.11921
TaSCPL77-3B	3B	225315464-225319953	TaSCPL201-7B	7B	538570826-538573093	WGD or Segmental	92.27	0.0427015	0.153907	0.277449
TaSCPL77-3B	3B	225315464-225319953	TaSCPL207-7D	7D	510323283-510325505	WGD or Segmental	91.4	0.0445572	0.145932	0.305329
TaSCPL78-3B	3B	571750692-571753830	TaSCPL87-3D	3D	435645536-435648887	WGD or Segmental	95.82	0.0249963	0.0994988	0.251222
TaSCPL80-3B	3B	728900770-728905611	TaSCPL89-3D	3D	549489855-549495798	WGD or Segmental	95.76	0.0198206	0.10889	0.182024
TaSCPL85-3D	3D	156210683-156212883	TaSCPL201-7B	7B	538570826-538573093	WGD or Segmental	93.3	0.0416138	0.116079	0.358497
TaSCPL85-3D	3D	156210683-156212883	TaSCPL207-7D	7D	510323283-510325505	WGD or Segmental	92.84	0.04337	0.111315	0.389615
TaSCPL88-3D	3D	457403042-457407113	TaSCPL69-3A	3A	600316632-600321113	WGD or Segmental	97.09	0.0144223	0.103373	0.139518
TaSCPL88-3D	3D	457403042-457407113	TaSCPL79-3B	3B	605013932-605018160	WGD or Segmental	97.4	0.0109147	0.0886527	0.123117
TaSCPL90-4A	4A	6340717-6346516	TaSCPL126-4D	4D	463334315-463342948	WGD or Segmental	97.7	0.0250366	0.0831399	0.301138
TaSCPL91-4A	4A	27296500-27298644	TaSCPL112-4B	4B	541470934-541473136	WGD or Segmental	98.07	0.00779228	0.055204	0.141154
TaSCPL93-4A	4A	455279769-455282911	TaSCPL110-4B	4B	180544827-180547778	WGD or Segmental	97.91	0.0147927	0.0424542	0.34844
TaSCPL93-4A	4A	455279769-455282911	TaSCPL124-4D	4D	118311701-118317485	WGD or Segmental	98.7	0.0051952	0.0393625	0.131983
TaSCPL94-4A	4A	492530884-492534660	TaSCPL109-4B	4B	116212781-116216442	WGD or Segmental	98.03	0.00757283	0.0509305	0.14869
TaSCPL94-4A	4A	492530884-492534660	TaSCPL111-4B	4B	535247075-535251438	WGD or Segmental	92.96	0.0519794	0.150178	0.346119
TaSCPL94-4A	4A	492530884-492534660	TaSCPL123-4D	4D	82291769-82295390	WGD or Segmental	98.17	0.00756091	0.0538213	0.140482
TaSCPL95-4A	4A	534229856-534237751	TaSCPL122-4D	4D	62727949-62734054	WGD or Segmental	93.94	0.0268764	0.15468	0.173755
TaSCPL95-4A	4A	534229856-534237751	TaSCPL183-6D	6D	13961558-13971352	WGD or Segmental	87.85	0.0884632	0.266389	0.332083
TaSCPL96-4A	4A	565732622-565742183	TaSCPL121-4D	4D	36561486-36581607	WGD or Segmental	94.75	0.0701785	0.124968	0.561573
TaSCPL96-4A	4A	565732622-565742183	TaSCPL192-7A	7A	102555737-102561154	WGD or Segmental	83.62	0.145442	0.345397	0.421087
TaSCPL97-4A	4A	565747026-565750658	TaSCPL98-4A	4A	565758609-565762127	Tandem	90.74	0.0466905	0.171672	0.271975
TaSCPL97-4A	4A	565747026-565750658	TaSCPL106-4B	4B	53016700-53019891	WGD or Segmental	92.23	0.0404122	0.138376	0.292047
TaSCPL97-4A	4A	565747026-565750658	TaSCPL118-4D	4D	36441405-36449880	WGD or Segmental	91.68	0.0425057	0.156058	0.272371
TaSCPL97-4A	4A	565747026-565750658	TaSCPL191-7A	7A	78663190-78666376	WGD or Segmental	83.99	0.107888	0.380506	0.283539
TaSCPL97-4A	4A	565747026-565750658	TaSCPL198-7B	7B	19887976-19891344	WGD or Segmental	85.49	0.0976748	0.344335	0.283662
TaSCPL97-4A	4A	565747026-565750658	TaSCPL204-7D	7D	75016549-75019660	WGD or Segmental	84.92	0.0962405	0.353218	0.272468
TaSCPL98-4A	4A	565758609-565762127	TaSCPL106-4B	4B	53016700-53019891	WGD or Segmental	91.46	0.0614129	0.172411	0.356201
TaSCPL98-4A	4A	565758609-565762127	TaSCPL118-4D	4D	36441405-36449880	WGD or Segmental	92.47	0.0587962	0.182348	0.32244
TaSCPL98-4A	4A	565758609-565762127	TaSCPL191-7A	7A	78663190-78666376	WGD or Segmental	84.71	0.116229	0.414014	0.280738
TaSCPL98-4A	4A	565758609-565762127	TaSCPL198-7B	7B	19887976-19891344	WGD or Segmental	84.81	0.105615	0.445734	0.236946
TaSCPL98-4A	4A	565758609-565762127	TaSCPL204-7D	7D	75016549-75019660	WGD or Segmental	84.84	0.104879	0.401506	0.261213
TaSCPL100-4A	4A	597943791-597946123	TaSCPL102-4B	4B	9694317-9696626	WGD or Segmental	87.39	0.104296	0.222905	0.467896
TaSCPL100-4A	4A	597943791-597946123	TaSCPL117-4D	4D	5578930-5581316	WGD or Segmental	93.81	0.104415	0.201071	0.519295
TaSCPL102-4B	4B	9694317-9696626	TaSCPL117-4D	4D	5578930-5581316	WGD or Segmental	85.96	0.176422	0.328911	0.536381
TaSCPL104-4B	4B	52929866-52934222	TaSCPL107-4B	4B	53038255-53043383	WGD or Segmental	98.18	0.0550461	0.104938	0.52456
TaSCPL104-4B	4B	52929866-52934222	TaSCPL198-7B	7B	19887976-19891344	WGD or Segmental	80.59	0.133224	0.662745	0.201018
TaSCPL106-4B	4B	53016700-53019891	TaSCPL118-4D	4D	36441405-36449880	WGD or Segmental	94.74	0.041724	0.101414	0.411424
TaSCPL106-4B	4B	53016700-53019891	TaSCPL191-7A	7A	78663190-78666376	WGD or Segmental	85.1	0.119359	0.368274	0.324105
TaSCPL106-4B	4B	53016700-53019891	TaSCPL198-7B	7B	19887976-19891344	WGD or Segmental	86.56	0.103769	0.354706	0.292551
TaSCPL106-4B	4B	53016700-53019891	TaSCPL204-7D	7D	75016549-75019660	WGD or Segmental	85.93	0.107522	0.340345	0.315921
TaSCPL109-4B	4B	116212781-116216442	TaSCPL111-4B	4B	535247075-535251438	WGD or Segmental	92.54	0.0525976	0.163198	0.322292
TaSCPL109-4B	4B	116212781-116216442	TaSCPL123-4D	4D	82291769-82295390	WGD or Segmental	97.25	0.00948329	0.0792212	0.119706
TaSCPL110-4B	4B	180544827-180547778	TaSCPL124-4D	4D	118311701-118317485	WGD or Segmental	98.3	0.0130495	0.0308023	0.423653
TaSCPL111-4B	4B	535247075-535251438	TaSCPL123-4D	4D	82291769-82295390	WGD or Segmental	92.18	0.0540248	0.182717	0.295675
TaSCPL115-4B	4B	634340070-634344702	TaSCPL114-4B	4B	634332444-634338284	Tandem	89.48	0.0849327	0.254753	0.333393
TaSCPL115-4B	4B	634340070-634344702	TaSCPL127-4D	4D	494829139-494833871	WGD or Segmental	95.92	0.037847	0.0934184	0.405135
TaSCPL118-4D	4D	36441405-36449880	TaSCPL191-7A	7A	78663190-78666376	WGD or Segmental	85.48	0.110654	0.374736	0.295286
TaSCPL118-4D	4D	36441405-36449880	TaSCPL198-7B	7B	19887976-19891344	WGD or Segmental	86.93	0.0905032	0.389412	0.23241
TaSCPL118-4D	4D	36441405-36449880	TaSCPL204-7D	7D	75016549-75019660	WGD or Segmental	86.64	0.0999656	0.365066	0.273829
TaSCPL121-4D	4D	36561486-36581607	TaSCPL192-7A	7A	102555737-102561154	WGD or Segmental	82.83	0.162106	0.403774	0.401476
TaSCPL122-4D	4D	62727949-62734054	TaSCPL183-6D	6D	13961558-13971352	WGD or Segmental	87.84	0.0987681	0.292692	0.337448
TaSCPL127-4D	4D	494829139-494833871	TaSCPL114-4B	4B	634332444-634338284	WGD or Segmental	89.33	0.0856244	0.262945	0.325636
TaSCPL130-5A	5A	458175727-458179088	TaSCPL148-5B	5B	421610840-421613169	WGD or Segmental	93.17	0.0249933	0.247753	0.10088
TaSCPL130-5A	5A	458175727-458179088	TaSCPL159-5D	5D	356798852-356802229	WGD or Segmental	93.74	0.0271057	0.205893	0.131649
TaSCPL131-5A	5A	458190994-458193201	TaSCPL134-5A	5A	458276959-458279301	WGD or Segmental	86.49	0.0861407	0.440699	0.195464
TaSCPL131-5A	5A	458190994-458193201	TaSCPL149-5B	5B	421619825-421622182	WGD or Segmental	95.21	0.0172709	0.156932	0.110053
TaSCPL131-5A	5A	458190994-458193201	TaSCPL151-5B	5B	421715852-421718074	WGD or Segmental	86.62	0.0873064	0.478785	0.18235
TaSCPL131-5A	5A	458190994-458193201	TaSCPL160-5D	5D	356836717-356838681	WGD or Segmental	95.54	0.0149736	0.166223	0.0900814
TaSCPL131-5A	5A	458190994-458193201	TaSCPL163-5D	5D	357014735-357017094	WGD or Segmental	86.42	0.0836369	0.458516	0.182408
TaSCPL132-5A	5A	458225463-458227905	TaSCPL134-5A	5A	458276959-458279301	WGD or Segmental	88.63	0.074538	0.322404	0.231194
TaSCPL132-5A	5A	458225463-458227905	TaSCPL150-5B	5B	421695680-421697953	WGD or Segmental	94.11	0.0271913	0.180479	0.150662
TaSCPL132-5A	5A	458225463-458227905	TaSCPL151-5B	5B	421715852-421718074	WGD or Segmental	88.97	0.0735167	0.325277	0.226012
TaSCPL132-5A	5A	458225463-458227905	TaSCPL161-5D	5D	356909317-356911586	WGD or Segmental	94.24	0.031823	0.156208	0.203721
TaSCPL132-5A	5A	458225463-458227905	TaSCPL163-5D	5D	357014735-357017094	WGD or Segmental	87.82	0.0725665	0.313685	0.231336
TaSCPL134-5A	5A	458276959-458279301	TaSCPL150-5B	5B	421695680-421697953	WGD or Segmental	89.78	0.0649635	0.304984	0.213006
TaSCPL134-5A	5A	458276959-458279301	TaSCPL151-5B	5B	421715852-421718074	WGD or Segmental	95.67	0.0208583	0.126616	0.164737
TaSCPL134-5A	5A	458276959-458279301	TaSCPL160-5D	5D	356836717-356838681	WGD or Segmental	86.08	0.0831838	0.451899	0.184076
TaSCPL134-5A	5A	458276959-458279301	TaSCPL161-5D	5D	356909317-356911586	WGD or Segmental	88.42	0.0669345	0.304718	0.219661
TaSCPL134-5A	5A	458276959-458279301	TaSCPL163-5D	5D	357014735-357017094	WGD or Segmental	96.89	0.0116988	0.100735	0.116134
TaSCPL136-5A	5A	458297764-458300175	TaSCPL152-5B	5B	421761490-421764027	WGD or Segmental	88.52	0.0902767	0.211405	0.427032
TaSCPL136-5A	5A	458297764-458300175	TaSCPL164-5D	5D	357056278-357058806	WGD or Segmental	88.48	0.088979	0.217492	0.409114
TaSCPL138-5A	5A	458317197-458322545	TaSCPL166-5D	5D	357063118-357065615	WGD or Segmental	95.89	0.0241625	0.0740009	0.326516
TaSCPL139-5A	5A	458329230-458331439	TaSCPL154-5B	5B	421859546-421861780	WGD or Segmental	94.8	0.0363217	0.112727	0.32221
TaSCPL140-5A	5A	458560389-458562381	TaSCPL155-5B	5B	422038699-422040896	WGD or Segmental	96.71	0.0144888	0.0935061	0.154951
TaSCPL140-5A	5A	458560389-458562381	TaSCPL168-5D	5D	357394857-357396863	WGD or Segmental	96.79	0.0154247	0.0717221	0.215062
TaSCPL142-5A	5A	476454487-476460281	TaSCPL169-5D	5D	375063617-375067598	WGD or Segmental	86.34	0.150545	0.319988	0.470471
TaSCPL142-5A	5A	476454487-476460281	TaSCPL170-5D	5D	375069698-375074337	WGD or Segmental	97.01	0.0165766	0.0648176	0.255742
TaSCPL144-5A	5A	519903856-519906212	TaSCPL171-5D	5D	408852592-408854013	WGD or Segmental	96.89	0.0125911	0.0680675	0.18498
TaSCPL145-5A	5A	520092612-520096620	TaSCPL158-5B	5B	491033270-491036306	WGD or Segmental	97.33	0.0178558	0.0643163	0.277624
TaSCPL148-5B	5B	421610840-421613169	TaSCPL159-5D	5D	356798852-356802229	WGD or Segmental	92.76	0.0343572	0.203642	0.168714
TaSCPL149-5B	5B	421619825-421622182	TaSCPL160-5D	5D	356836717-356838681	WGD or Segmental	94.18	0.0233751	0.191925	0.121793
TaSCPL150-5B	5B	421695680-421697953	TaSCPL151-5B	5B	421715852-421718074	Tandem	90.15	0.0645912	0.309309	0.208824
TaSCPL150-5B	5B	421695680-421697953	TaSCPL161-5D	5D	356909317-356911586	WGD or Segmental	96.92	0.0116568	0.0974581	0.119608
TaSCPL150-5B	5B	421695680-421697953	TaSCPL163-5D	5D	357014735-357017094	WGD or Segmental	88.22	0.0630182	0.330844	0.190477
TaSCPL151-5B	5B	421715852-421718074	TaSCPL160-5D	5D	356836717-356838681	WGD or Segmental	85.36	0.0856546	0.491784	0.174171
TaSCPL151-5B	5B	421715852-421718074	TaSCPL161-5D	5D	356909317-356911586	WGD or Segmental	89.85	0.0685279	0.296399	0.231201
TaSCPL151-5B	5B	421715852-421718074	TaSCPL163-5D	5D	357014735-357017094	WGD or Segmental	95.67	0.0162755	0.143591	0.113347
TaSCPL152-5B	5B	421761490-421764027	TaSCPL164-5D	5D	357056278-357058806	WGD or Segmental	95.66	0.0276041	0.0930961	0.296512
TaSCPL155-5B	5B	422038699-422040896	TaSCPL168-5D	5D	357394857-357396863	WGD or Segmental	95.92	0.0135853	0.115328	0.117797
TaSCPL157-5B	5B	490769556-490771476	TaSCPL144-5A	5A	519903856-519906212	WGD or Segmental	97.16	0.00961706	0.0738884	0.130157
TaSCPL157-5B	5B	490769556-490771476	TaSCPL171-5D	5D	408852592-408854013	WGD or Segmental	96.72	0.0145142	0.0798854	0.181688
TaSCPL160-5D	5D	356836717-356838681	TaSCPL163-5D	5D	357014735-357017094	WGD or Segmental	85.84	0.0831456	0.477144	0.174257
TaSCPL161-5D	5D	356909317-356911586	TaSCPL163-5D	5D	357014735-357017094	WGD or Segmental	88.49	0.0649838	0.308888	0.21038
TaSCPL169-5D	5D	375063617-375067598	TaSCPL170-5D	5D	375069698-375074337	WGD or Segmental	85.95	0.153378	0.326317	0.470028
TaSCPL173-6A	6A	17762358-17766741	TaSCPL184-6D	6D	17174271-17178815	WGD or Segmental	97.67	0.00608699	0.0906535	0.0671457
TaSCPL174-6A	6A	39178233-39181170	TaSCPL179-6B	6B	72376587-72379752	WGD or Segmental	92.88	0.0434578	0.217121	0.200155
TaSCPL174-6A	6A	39178233-39181170	TaSCPL185-6D	6D	34997108-35000028	WGD or Segmental	95.13	0.0236163	0.136035	0.173605
TaSCPL176-6A	6A	409130097-409136129	TaSCPL187-6D	6D	305270751-305278344	WGD or Segmental	96.53	0.0102359	0.121005	0.0845908
TaSCPL177-6A	6A	587564389-587570511	TaSCPL182-6B	6B	663840537-663846052	WGD or Segmental	96.44	0.013928	0.122722	0.113492
TaSCPL177-6A	6A	587564389-587570511	TaSCPL188-6D	6D	438805622-438810991	WGD or Segmental	96.97	0.0080275	0.1108	0.0724503
TaSCPL178-6B	6B	30147004-30151265	TaSCPL173-6A	6A	17762358-17766741	WGD or Segmental	95.33	0.0167482	0.191042	0.0876672
TaSCPL178-6B	6B	30147004-30151265	TaSCPL184-6D	6D	17174271-17178815	WGD or Segmental	95.85	0.0224018	0.190227	0.117764
TaSCPL179-6B	6B	72376587-72379752	TaSCPL185-6D	6D	34997108-35000028	WGD or Segmental	93.5	0.034252	0.180276	0.189998
TaSCPL180-6B	6B	257565483-257568930	TaSCPL175-6A	6A	202353283-202356657	WGD or Segmental	97.15	0.0134759	0.0732848	0.183884
TaSCPL182-6B	6B	663840537-663846052	TaSCPL188-6D	6D	438805622-438810991	WGD or Segmental	96.97	0.0100664	0.103194	0.0975481
TaSCPL186-6D	6D	144468419-144471802	TaSCPL180-6B	6B	257565483-257568930	WGD or Segmental	97.55	0.00588527	0.0784824	0.0749884
TaSCPL191-7A	7A	78663190-78666376	TaSCPL198-7B	7B	19887976-19891344	WGD or Segmental	89.62	0.0683331	0.271325	0.25185
TaSCPL191-7A	7A	78663190-78666376	TaSCPL204-7D	7D	75016549-75019660	WGD or Segmental	96.69	0.0187144	0.0913212	0.20493
TaSCPL193-7A	7A	104803824-104814986	TaSCPL199-7B	7B	58249000-58254798	WGD or Segmental	97.33	0.00652482	0.0976732	0.0668026
TaSCPL195-7A	7A	581035091-581037464	TaSCPL77-3B	3B	225315464-225319953	WGD or Segmental	92.09	0.049513	0.143328	0.345452
TaSCPL195-7A	7A	581035091-581037464	TaSCPL85-3D	3D	156210683-156212883	WGD or Segmental	92.92	0.0492508	0.115497	0.426424
TaSCPL195-7A	7A	581035091-581037464	TaSCPL201-7B	7B	538570826-538573093	WGD or Segmental	95.18	0.0279568	0.10246	0.272856
TaSCPL195-7A	7A	581035091-581037464	TaSCPL207-7D	7D	510323283-510325505	WGD or Segmental	96.65	0.0227118	0.0910653	0.249401
TaSCPL197-7A	7A	694515700-694517776	TaSCPL203-7B	7B	683466721-683468766	WGD or Segmental	97.01	0.0151058	0.0693709	0.217754
TaSCPL197-7A	7A	694515700-694517776	TaSCPL209-7D	7D	602846699-602848821	WGD or Segmental	96.52	0.0158806	0.0928272	0.171077
TaSCPL198-7B	7B	19887976-19891344	TaSCPL204-7D	7D	75016549-75019660	WGD or Segmental	91.11	0.0571184	0.236668	0.241345
TaSCPL200-7B	7B	267239583-267243265	TaSCPL202-7B	7B	650238732-650241654	WGD or Segmental	89.48	0.0780262	0.169216	0.461105
TaSCPL200-7B	7B	267239583-267243265	TaSCPL206-7D	7D	271767569-271771083	WGD or Segmental	96.45	0.0118355	0.0847073	0.139723
TaSCPL201-7B	7B	538570826-538573093	TaSCPL207-7D	7D	510323283-510325505	WGD or Segmental	95.91	0.0161998	0.0886421	0.182755
TaSCPL202-7B	7B	650238732-650241654	TaSCPL206-7D	7D	271767569-271771083	WGD or Segmental	88.63	0.0765261	0.173901	0.440056
TaSCPL202-7B	7B	650238732-650241654	TaSCPL208-7D	7D	582463061-582501837	WGD or Segmental	94.97	0.0314594	0.106863	0.294389
TaSCPL203-7B	7B	683466721-683468766	TaSCPL209-7D	7D	602846699-602848821	WGD or Segmental	96.86	0.014619	0.0838778	0.174289
Mean							92.28	0.055	0.19	0.27
