# Supplementary material for: Genome-wide analysis of the serine carboxypeptidase-like protein family in Triticum aestivum reveals TaSCPL184-6D is involved in abiotic stress response
Source: BMC Genomics. 2021 May 15;22:350. doi: 10.1186/s12864-021-07647-6 (PMC8126144; doi:10.1186/s12864-021-07647-6)
Supplement: Supplementary file 12 — Additional file 12: Table S4. Cis-acting elements in the promoter region of TaSCPL genes. [file 12864_2021_7647_MOESM12_ESM.xlsx]

## Sheet: Additional file 12
Additional file 12: Table S4. Cis-acting elements in the promoter region of TaSCPL genes.
Gene name	cis-element name	Function	Sequence	Position	Length	Stand	Origin
TaSCPL1-1A	TCT-motif	part of a light responsive element	TCTTAC	648	6	-	Arabidopsis thaliana
TaSCPL1-1A	TCT-motif	part of a light responsive element	TCTTAC	1008	6	-	Arabidopsis thaliana
TaSCPL1-1A	Myb		CAACTG	1583	6	+	Arabidopsis thaliana
TaSCPL1-1A	MYB recognition site		CCGTTG	226	6	+	Arabidopsis thaliana
TaSCPL1-1A	MYB recognition site		CCGTTG	492	6	-	Arabidopsis thaliana
TaSCPL1-1A	Unnamed__4		CTCC	185	4	+	Petroselinum hortense
TaSCPL1-1A	Unnamed__4		CTCC	224	4	+	Petroselinum hortense
TaSCPL1-1A	Unnamed__4		CTCC	732	4	+	Petroselinum hortense
TaSCPL1-1A	Unnamed__4		CTCC	1743	4	+	Petroselinum hortense
TaSCPL1-1A	Unnamed__4		CTCC	1895	4	-	Petroselinum hortense
TaSCPL1-1A	Unnamed__4		CTCC	1899	4	-	Petroselinum hortense
TaSCPL1-1A	Unnamed__4		CTCC	1951	4	+	Petroselinum hortense
TaSCPL1-1A	P-box	gibberellin-responsive element	CCTTTTG	1638	7	-	Oryza sativa
TaSCPL1-1A	WUN-motif		AAATTTCTT	1221	9	-	Nicotiana glutinosa
TaSCPL1-1A	WUN-motif		TAATTACTC	1900	9	-	Nicotiana glutinosa
TaSCPL1-1A	ABRE4		CACGTA	1654	6	+	Zea mays
TaSCPL1-1A	CAAT-box		CAAT	133	4	+	Nicotiana glutinosa
TaSCPL1-1A	CAAT-box		CAAT	135	4	-	Nicotiana glutinosa
TaSCPL1-1A	CAAT-box	common cis-acting element in promoter and enhancer regions	CCAAT	217	5	+	Arabidopsis thaliana
TaSCPL1-1A	CAAT-box		CAAT	218	4	+	Nicotiana glutinosa
TaSCPL1-1A	CAAT-box		CAAT	240	4	-	Nicotiana glutinosa
TaSCPL1-1A	CAAT-box		CAAT	443	4	+	Nicotiana glutinosa
TaSCPL1-1A	CAAT-box		CAAT	549	4	+	Nicotiana glutinosa
TaSCPL1-1A	CAAT-box	common cis-acting element in promoter and enhancer regions	CAAAT	617	5	-	Pisum sativum
TaSCPL1-1A	CAAT-box	common cis-acting element in promoter and enhancer regions	CAAAT	786	5	+	Pisum sativum
TaSCPL1-1A	CAAT-box	common cis-acting element in promoter and enhancer regions	CCAAT	874	5	+	Arabidopsis thaliana
TaSCPL1-1A	CAAT-box		CAAT	875	4	+	Nicotiana glutinosa
TaSCPL1-1A	CAAT-box		CAAT	943	4	+	Nicotiana glutinosa
TaSCPL1-1A	CAAT-box	common cis-acting element in promoter and enhancer regions	CAAAT	1145	5	+	Pisum sativum
TaSCPL1-1A	CAAT-box		CAAT	1148	4	-	Nicotiana glutinosa
TaSCPL1-1A	CAAT-box	common cis-acting element in promoter and enhancer regions	CAAAT	1165	5	-	Pisum sativum
TaSCPL1-1A	CAAT-box		CAAT	1383	4	+	Nicotiana glutinosa
TaSCPL1-1A	CAAT-box	common cis-acting element in promoter and enhancer regions	CAAAT	1397	5	-	Pisum sativum
TaSCPL1-1A	CAAT-box		CAAT	1403	4	+	Nicotiana glutinosa
TaSCPL1-1A	CAAT-box		CAAT	1520	4	-	Nicotiana glutinosa
TaSCPL1-1A	CAAT-box		CAAT	1555	4	+	Nicotiana glutinosa
TaSCPL1-1A	CAAT-box		CAAT	1565	4	-	Nicotiana glutinosa
TaSCPL1-1A	CAAT-box	common cis-acting element in promoter and enhancer regions	CAAAT	1602	5	+	Pisum sativum
TaSCPL1-1A	CAAT-box	common cis-acting element in promoter and enhancer regions	CAAAT	1605	5	-	Pisum sativum
TaSCPL1-1A	CAAT-box		CAAT	1686	4	+	Nicotiana glutinosa
TaSCPL1-1A	CAAT-box	common cis-acting element in promoter and enhancer regions	CAAAT	1723	5	+	Pisum sativum
TaSCPL1-1A	CAAT-box	common cis-acting element in promoter and enhancer regions	CAAAT	1761	5	-	Pisum sativum
TaSCPL1-1A	CAAT-box	common cis-acting element in promoter and enhancer regions	CAAAT	1781	5	+	Pisum sativum
TaSCPL1-1A	CAAT-box	common cis-acting element in promoter and enhancer regions	CAAAT	1881	5	+	Pisum sativum
TaSCPL1-1A	CAAT-box	common cis-acting element in promoter and enhancer regions	CAAAT	1886	5	-	Pisum sativum
TaSCPL1-1A	CAAT-box		CAAT	1984	4	-	Nicotiana glutinosa
TaSCPL1-1A	GARE-motif	gibberellin-responsive element	TCTGTTG	95	7	-	Brassica oleracea
TaSCPL1-1A	ABRE	cis-acting element involved in the abscisic acid responsiveness	ACGTG	251	5	-	Arabidopsis thaliana
TaSCPL1-1A	ABRE	cis-acting element involved in the abscisic acid responsiveness	ACGTG	1654	5	-	Arabidopsis thaliana
TaSCPL1-1A	GT1-motif	light responsive element	GGTTAA	1316	6	+	Arabidopsis thaliana
TaSCPL1-1A	WRE3		CCACCT	298	6	-	Pisum sativum
TaSCPL1-1A	GATA-motif	part of a light responsive element	AAGGATAAGG	907	9	-	Solanum tuberosum
TaSCPL1-1A	GATA-motif	part of a light responsive element	GATAGGA	1059	7	-	Arabidopsis thaliana
TaSCPL1-1A	CAT-box	cis-acting regulatory element related to meristem expression	GCCACT	728	6	+	Arabidopsis thaliana
TaSCPL1-1A	ABRE3a		TACGTG	1654	6	-	Zea mays
TaSCPL1-1A	A-box	cis-acting regulatory element	CCGTCC	68	6	-	Petroselinum crispum
TaSCPL1-1A	A-box	cis-acting regulatory element	CCGTCC	312	6	-	Petroselinum crispum
TaSCPL1-1A	MBS	MYB binding site involved in drought-inducibility	CAACTG	1583	6	+	Arabidopsis thaliana
TaSCPL1-1A	as-1		TGACG	212	5	-	Arabidopsis thaliana
TaSCPL1-1A	as-1		TGACG	1233	5	+	Arabidopsis thaliana
TaSCPL1-1A	TCA-element	cis-acting element involved in salicylic acid responsiveness	CCATCTTTTT	1542	9	-	Nicotiana tabacum
TaSCPL1-1A	Box 4	part of a conserved DNA module involved in light responsiveness	ATTAAT	1174	6	-	Petroselinum crispum
TaSCPL1-1A	MRE	MYB binding site involved in light responsiveness	AACCTAA	1136	7	-	Petroselinum crispum
TaSCPL1-1A	G-box	cis-acting regulatory element involved in light responsiveness	CACGTC	251	6	+	Zea mays
TaSCPL1-1A	G-box	cis-acting regulatory element involved in light responsiveness	TACGTG	1654	6	-	Arabidopsis thaliana
TaSCPL1-1A	TC-rich repeats	cis-acting element involved in defense and stress responsiveness	GTTTTCTTAC	57	9	-	Nicotiana tabacum
TaSCPL1-1A	TC-rich repeats	cis-acting element involved in defense and stress responsiveness	ATTCTCTAAC	428	10	+	Nicotiana tabacum
TaSCPL1-1A	TC-rich repeats	cis-acting element involved in defense and stress responsiveness	GTTTTCTTAC	1698	9	-	Nicotiana tabacum
TaSCPL1-1A	MYC		CAATTG	133	6	+	Arabidopsis thaliana
TaSCPL1-1A	MYC		CATTTG	786	6	-	Arabidopsis thaliana
TaSCPL1-1A	MYC		CATGTG	1046	6	+	Arabidopsis thaliana
TaSCPL1-1A	MYC		CATGTG	1594	6	-	Arabidopsis thaliana
TaSCPL1-1A	MYC		CATTTG	1781	6	-	Arabidopsis thaliana
TaSCPL1-1A	CGTCA-motif	cis-acting regulatory element involved in the MeJA-responsiveness	CGTCA	212	5	+	Hordeum vulgare
TaSCPL1-1A	CGTCA-motif	cis-acting regulatory element involved in the MeJA-responsiveness	CGTCA	1233	5	-	Hordeum vulgare
TaSCPL1-1A		short_function	motif_sequence	381	4	-	organism
TaSCPL1-1A		short_function	motif_sequence	394	4	+	organism
TaSCPL1-1A		short_function	motif_sequence	624	4	+	organism
TaSCPL1-1A		short_function	motif_sequence	780	4	+	organism
TaSCPL1-1A		short_function	motif_sequence	863	4	+	organism
TaSCPL1-1A		short_function	motif_sequence	990	4	-	organism
TaSCPL1-1A		short_function	motif_sequence	1576	4	-	organism
TaSCPL1-1A		short_function	motif_sequence	1597	4	+	organism
TaSCPL1-1A		short_function	motif_sequence	1718	4	+	organism
TaSCPL1-1A		short_function	motif_sequence	1749	4	+	organism
TaSCPL1-1A		short_function	motif_sequence	1826	4	-	organism
TaSCPL1-1A		short_function	motif_sequence	1908	4	+	organism
TaSCPL1-1A		short_function	motif_sequence	1949	4	+	organism
TaSCPL1-1A	MYB		CAACAG	95	6	+	Arabidopsis thaliana
TaSCPL1-1A	MYB		CAACCA	230	6	-	Arabidopsis thaliana
TaSCPL1-1A	MYB		TAACCA	1257	6	+	Arabidopsis thaliana
TaSCPL1-1A	MYB		TAACCA	1315	6	-	Arabidopsis thaliana
TaSCPL1-1A	MYB		CAACCA	1331	6	+	Arabidopsis thaliana
TaSCPL1-1A	AC-I		(T/C)C(T/C)(C/T)ACC(T/C)ACC	1618	9	-	Phaseolus vulgaris
TaSCPL1-1A	CCGTCC motif		CCGTCC	68	6	-	Nicotiana tabacum
TaSCPL1-1A	CCGTCC motif		CCGTCC	312	6	-	Nicotiana tabacum
TaSCPL1-1A	Unnamed__2		AACCTAACCT	1133	9	-	Petroselinum hortense
TaSCPL1-1A	Myc		TCTCTTA	577	7	+	Arabidopsis thaliana
TaSCPL1-1A	ARE	cis-acting regulatory element essential for the anaerobic induction	AAACCA	488	6	+	Zea mays
TaSCPL1-1A	ARE	cis-acting regulatory element essential for the anaerobic induction	AAACCA	1336	6	+	Zea mays
TaSCPL1-1A	TATA-box	core promoter element around -30 of transcription start	TATA	170	4	+	Arabidopsis thaliana
TaSCPL1-1A	TATA-box	core promoter element around -30 of transcription start	TATACA	320	6	-	Helianthus annuus
TaSCPL1-1A	TATA-box	core promoter element around -30 of transcription start	TATATA	322	6	+	Arabidopsis thaliana
TaSCPL1-1A	TATA-box	core promoter element around -30 of transcription start	ATATAA	323	6	+	Brassica oleracea
TaSCPL1-1A	TATA-box	core promoter element around -30 of transcription start	TATA	324	4	+	Arabidopsis thaliana
TaSCPL1-1A	TATA-box	core promoter element around -30 of transcription start	TATA	545	4	+	Arabidopsis thaliana
TaSCPL1-1A	TATA-box	core promoter element around -30 of transcription start	TATAA	643	5	-	Arabidopsis thaliana
TaSCPL1-1A	TATA-box	core promoter element around -30 of transcription start	TATA	644	4	+	Arabidopsis thaliana
TaSCPL1-1A	TATA-box	core promoter element around -30 of transcription start	ATATAA	761	6	+	Brassica oleracea
TaSCPL1-1A	TATA-box	core promoter element around -30 of transcription start	TATA	762	4	+	Arabidopsis thaliana
TaSCPL1-1A	TATA-box	core promoter element around -30 of transcription start	TATA	811	4	+	Arabidopsis thaliana
TaSCPL1-1A	TATA-box	core promoter element around -30 of transcription start	ATTATA	844	6	+	Brassica napus
TaSCPL1-1A	TATA-box	core promoter element around -30 of transcription start	TATAA	845	5	-	Arabidopsis thaliana
TaSCPL1-1A	TATA-box	core promoter element around -30 of transcription start	TATA	846	4	+	Arabidopsis thaliana
TaSCPL1-1A	TATA-box	core promoter element around -30 of transcription start	TATACA	946	6	-	Helianthus annuus
TaSCPL1-1A	TATA-box	core promoter element around -30 of transcription start	TATA	948	4	+	Arabidopsis thaliana
TaSCPL1-1A	TATA-box	core promoter element around -30 of transcription start	TACAAAA	1036	7	-	Oryza sativa
TaSCPL1-1A	TATA-box	core promoter element around -30 of transcription start	TATA	1188	4	-	Arabidopsis thaliana
TaSCPL1-1A	TATA-box	core promoter element around -30 of transcription start	ATTATA	1284	6	+	Brassica napus
TaSCPL1-1A	TATA-box	core promoter element around -30 of transcription start	TATAA	1285	5	-	Arabidopsis thaliana
TaSCPL1-1A	TATA-box	core promoter element around -30 of transcription start	TATA	1286	4	-	Arabidopsis thaliana
TaSCPL1-1A	TATA-box	core promoter element around -30 of transcription start	ccTATAAAaa	1466	9	+	Arabidopsis thaliana
TaSCPL1-1A	TATA-box	core promoter element around -30 of transcription start	ATATAA	1467	6	+	Brassica oleracea
TaSCPL1-1A	TATA-box	core promoter element around -30 of transcription start	TATA	1468	4	-	Arabidopsis thaliana
TaSCPL1-1A	TATA-box	core promoter element around -30 of transcription start	taTATAAAtc	1801	9	-	Arabidopsis thaliana
TaSCPL1-1A	TATA-box	core promoter element around -30 of transcription start	TATACA	1803	6	-	Helianthus annuus
TaSCPL1-1A	TATA-box	core promoter element around -30 of transcription start	TATATA	1805	6	-	Arabidopsis thaliana
TaSCPL1-1A	TATA-box	core promoter element around -30 of transcription start	TATA	1807	4	-	Arabidopsis thaliana
TaSCPL1-1A	MYB-like sequence		TAACCA	1257	6	+	Arabidopsis thaliana
TaSCPL1-1A	MYB-like sequence		TAACCA	1315	6	-	Arabidopsis thaliana
TaSCPL1-1A	AT~TATA-box		TATATA	322	6	+	Arabidopsis thaliana
TaSCPL1-1A	AT~TATA-box		TATATA	1805	6	-	Arabidopsis thaliana
TaSCPL1-1A	Unnamed__1		CGTGG	162	5	+	Zea mays
TaSCPL1-1A	CCAAT-box	MYBHv1 binding site	CAACGG	226	6	-	Hordeum vulgare
TaSCPL1-1A	CCAAT-box	MYBHv1 binding site	CAACGG	492	6	+	Hordeum vulgare
TaSCPL1-1A	Myb-binding site		CAACAG	95	6	+	Nicotiana tabacum
TaSCPL1-1A	CCGTCC-box		CCGTCC	68	6	-	Petroselinum hortense
TaSCPL1-1A	CCGTCC-box		CCGTCC	312	6	-	Petroselinum hortense
TaSCPL1-1A	TGACG-motif	cis-acting regulatory element involved in the MeJA-responsiveness	TGACG	212	5	-	Hordeum vulgare
TaSCPL1-1A	TGACG-motif	cis-acting regulatory element involved in the MeJA-responsiveness	TGACG	1233	5	+	Hordeum vulgare
TaSCPL2-1A	ATCT-motif	part of a conserved DNA module involved in light responsiveness	AATCTAATCC	850	9	+	Pisum sativum
TaSCPL2-1A		short_function	motif_sequence	21	4	+	organism
TaSCPL2-1A		short_function	motif_sequence	116	4	+	organism
TaSCPL2-1A		short_function	motif_sequence	171	4	-	organism
TaSCPL2-1A		short_function	motif_sequence	183	4	+	organism
TaSCPL2-1A		short_function	motif_sequence	373	4	-	organism
TaSCPL2-1A		short_function	motif_sequence	514	4	+	organism
TaSCPL2-1A		short_function	motif_sequence	671	4	+	organism
TaSCPL2-1A		short_function	motif_sequence	683	4	-	organism
TaSCPL2-1A		short_function	motif_sequence	693	4	+	organism
TaSCPL2-1A		short_function	motif_sequence	710	4	-	organism
TaSCPL2-1A		short_function	motif_sequence	892	4	+	organism
TaSCPL2-1A		short_function	motif_sequence	1404	4	+	organism
TaSCPL2-1A		short_function	motif_sequence	1418	4	-	organism
TaSCPL2-1A		short_function	motif_sequence	1437	4	+	organism
TaSCPL2-1A		short_function	motif_sequence	1614	4	-	organism
TaSCPL2-1A		short_function	motif_sequence	1635	4	+	organism
TaSCPL2-1A		short_function	motif_sequence	1932	4	+	organism
TaSCPL2-1A	CGTCA-motif	cis-acting regulatory element involved in the MeJA-responsiveness	CGTCA	355	5	-	Hordeum vulgare
TaSCPL2-1A	CGTCA-motif	cis-acting regulatory element involved in the MeJA-responsiveness	CGTCA	1374	5	-	Hordeum vulgare
TaSCPL2-1A	CGTCA-motif	cis-acting regulatory element involved in the MeJA-responsiveness	CGTCA	1392	5	+	Hordeum vulgare
TaSCPL2-1A	CGTCA-motif	cis-acting regulatory element involved in the MeJA-responsiveness	CGTCA	1729	5	-	Hordeum vulgare
TaSCPL2-1A	CGTCA-motif	cis-acting regulatory element involved in the MeJA-responsiveness	CGTCA	1747	5	+	Hordeum vulgare
TaSCPL2-1A	MYB		CAACAG	58	6	-	Arabidopsis thaliana
TaSCPL2-1A	MYB		CAACCA	598	6	-	Arabidopsis thaliana
TaSCPL2-1A	MYB		CAACCA	1549	6	-	Arabidopsis thaliana
TaSCPL2-1A	MYB		CAACCA	1570	6	+	Arabidopsis thaliana
TaSCPL2-1A	CCGTCC motif		CCGTCC	448	6	-	Nicotiana tabacum
TaSCPL2-1A	MBS	MYB binding site involved in drought-inducibility	CAACTG	124	6	+	Arabidopsis thaliana
TaSCPL2-1A	MBS	MYB binding site involved in drought-inducibility	CAACTG	249	6	+	Arabidopsis thaliana
TaSCPL2-1A	as-1		TGACG	355	5	+	Arabidopsis thaliana
TaSCPL2-1A	as-1		TGACG	1374	5	+	Arabidopsis thaliana
TaSCPL2-1A	as-1		TGACG	1392	5	-	Arabidopsis thaliana
TaSCPL2-1A	as-1		TGACG	1729	5	+	Arabidopsis thaliana
TaSCPL2-1A	as-1		TGACG	1747	5	-	Arabidopsis thaliana
TaSCPL2-1A	Box 4	part of a conserved DNA module involved in light responsiveness	ATTAAT	547	6	+	Petroselinum crispum
TaSCPL2-1A	ACE	cis-acting element involved in light responsiveness	GACACGTATG	1734	9	-	Petroselinum crispum
TaSCPL2-1A	G-box	cis-acting regulatory element involved in light responsiveness	CACGAC	236	6	+	Zea mays
TaSCPL2-1A	G-box	cis-acting regulatory element involved in light responsiveness	CACGTC	957	6	-	Zea mays
TaSCPL2-1A	G-box	cis-acting regulatory element involved in light responsiveness	CACGTC	1963	6	+	Zea mays
TaSCPL2-1A	MYC		CATTTG	156	6	-	Arabidopsis thaliana
TaSCPL2-1A	MYC		CATGTG	1454	6	+	Arabidopsis thaliana
TaSCPL2-1A	TC-rich repeats	cis-acting element involved in defense and stress responsiveness	GTTTTCTTAC	1127	9	-	Nicotiana tabacum
TaSCPL2-1A	AT-rich element	binding site of AT-rich DNA binding protein (ATBP-1)	ATAGAAATCAA	541	10	+	Glycine max
TaSCPL2-1A	TCA		TCATCTTCAT	1930	10	+	Pisum sativum
TaSCPL2-1A	Myb-binding site		CAACAG	58	6	-	Nicotiana tabacum
TaSCPL2-1A	CCGTCC-box		CCGTCC	448	6	-	Petroselinum hortense
TaSCPL2-1A	TGACG-motif	cis-acting regulatory element involved in the MeJA-responsiveness	TGACG	355	5	+	Hordeum vulgare
TaSCPL2-1A	TGACG-motif	cis-acting regulatory element involved in the MeJA-responsiveness	TGACG	1374	5	+	Hordeum vulgare
TaSCPL2-1A	TGACG-motif	cis-acting regulatory element involved in the MeJA-responsiveness	TGACG	1392	5	-	Hordeum vulgare
TaSCPL2-1A	TGACG-motif	cis-acting regulatory element involved in the MeJA-responsiveness	TGACG	1729	5	+	Hordeum vulgare
TaSCPL2-1A	TGACG-motif	cis-acting regulatory element involved in the MeJA-responsiveness	TGACG	1747	5	-	Hordeum vulgare
TaSCPL2-1A	ARE	cis-acting regulatory element essential for the anaerobic induction	AAACCA	572	6	+	Zea mays
TaSCPL2-1A	ARE	cis-acting regulatory element essential for the anaerobic induction	AAACCA	770	6	-	Zea mays
TaSCPL2-1A	ARE	cis-acting regulatory element essential for the anaerobic induction	AAACCA	799	6	-	Zea mays
TaSCPL2-1A	ARE	cis-acting regulatory element essential for the anaerobic induction	AAACCA	820	6	+	Zea mays
TaSCPL2-1A	ARE	cis-acting regulatory element essential for the anaerobic induction	AAACCA	879	6	-	Zea mays
TaSCPL2-1A	ARE	cis-acting regulatory element essential for the anaerobic induction	AAACCA	1114	6	-	Zea mays
TaSCPL2-1A	ARE	cis-acting regulatory element essential for the anaerobic induction	AAACCA	1957	6	+	Zea mays
TaSCPL2-1A	TATA-box	core promoter element around -30 of transcription start	TACAAAA	535	7	-	Oryza sativa
TaSCPL2-1A	TATA-box	core promoter element around -30 of transcription start	TATACA	538	6	-	Helianthus annuus
TaSCPL2-1A	TATA-box	core promoter element around -30 of transcription start	TATA	540	4	+	Arabidopsis thaliana
TaSCPL2-1A	TATA-box	core promoter element around -30 of transcription start	ccTATAAAaa	552	9	-	Arabidopsis thaliana
TaSCPL2-1A	TATA-box	core promoter element around -30 of transcription start	TATAAAA	553	7	-	Pisum sativum
TaSCPL2-1A	TATA-box	core promoter element around -30 of transcription start	TATAAA	554	6	-	Helianthus annuus
TaSCPL2-1A	TATA-box	core promoter element around -30 of transcription start	TATAA	555	5	-	Arabidopsis thaliana
TaSCPL2-1A	TATA-box	core promoter element around -30 of transcription start	TATA	556	4	+	Arabidopsis thaliana
TaSCPL2-1A	TATA-box	core promoter element around -30 of transcription start	TATAA	869	5	-	Arabidopsis thaliana
TaSCPL2-1A	TATA-box	core promoter element around -30 of transcription start	TATA	870	4	+	Arabidopsis thaliana
TaSCPL2-1A	TATA-box	core promoter element around -30 of transcription start	TATAAAT	991	7	-	Brassica juncea
TaSCPL2-1A	TATA-box	core promoter element around -30 of transcription start	TATAAA	992	6	-	Helianthus annuus
TaSCPL2-1A	TATA-box	core promoter element around -30 of transcription start	TATAA	993	5	-	Arabidopsis thaliana
TaSCPL2-1A	TATA-box	core promoter element around -30 of transcription start	TATA	994	4	+	Arabidopsis thaliana
TaSCPL2-1A	TATA-box	core promoter element around -30 of transcription start	TACAAAA	1367	7	-	Oryza sativa
TaSCPL2-1A	TATA-box	core promoter element around -30 of transcription start	TATA	1511	4	-	Arabidopsis thaliana
TaSCPL2-1A	TATA-box	core promoter element around -30 of transcription start	TACAAAA	1560	7	-	Oryza sativa
TaSCPL2-1A	TATA-box	core promoter element around -30 of transcription start	TATA	1608	4	-	Arabidopsis thaliana
TaSCPL2-1A	TATA-box	core promoter element around -30 of transcription start	TATAAAA	1910	7	-	Pisum sativum
TaSCPL2-1A	TATA-box	core promoter element around -30 of transcription start	TATAAA	1911	6	-	Helianthus annuus
TaSCPL2-1A	TATA-box	core promoter element around -30 of transcription start	TATAA	1912	5	-	Arabidopsis thaliana
TaSCPL2-1A	TATA-box	core promoter element around -30 of transcription start	TATA	1913	4	-	Arabidopsis thaliana
TaSCPL2-1A	O2-site	cis-acting regulatory element involved in zein metabolism regulation	GATGACATGG	639	10	+	Zea mays
TaSCPL2-1A	WUN-motif		AAATTACTA	1466	9	+	Nicotiana glutinosa
TaSCPL2-1A	CAAT-box		CAAT	109	4	-	Nicotiana glutinosa
TaSCPL2-1A	CAAT-box	common cis-acting element in promoter and enhancer regions	CAAAT	156	5	+	Pisum sativum
TaSCPL2-1A	CAAT-box		CAAT	179	4	+	Nicotiana glutinosa
TaSCPL2-1A	CAAT-box	common cis-acting element in promoter and enhancer regions	CCAAT	369	5	-	Arabidopsis thaliana
TaSCPL2-1A	CAAT-box		CAAT	411	4	+	Nicotiana glutinosa
TaSCPL2-1A	CAAT-box	common cis-acting element in promoter and enhancer regions	CCAAT	823	5	+	Arabidopsis thaliana
TaSCPL2-1A	CAAT-box		CAAT	824	4	+	Nicotiana glutinosa
TaSCPL2-1A	CAAT-box	common cis-acting element in promoter and enhancer regions	CAAAT	936	5	-	Pisum sativum
TaSCPL2-1A	CAAT-box		CAAT	1038	4	+	Nicotiana glutinosa
TaSCPL2-1A	CAAT-box		CAAT	1070	4	+	Nicotiana glutinosa
TaSCPL2-1A	CAAT-box	common cis-acting element in promoter and enhancer regions	CAAAT	1105	5	+	Pisum sativum
TaSCPL2-1A	CAAT-box		CAAT	1245	4	-	Nicotiana glutinosa
TaSCPL2-1A	CAAT-box		CAAT	1291	4	-	Nicotiana glutinosa
TaSCPL2-1A	CAAT-box	common cis-acting element in promoter and enhancer regions	CAAAT	1319	5	+	Pisum sativum
TaSCPL2-1A	CAAT-box		CAAT	1334	4	-	Nicotiana glutinosa
TaSCPL2-1A	CAAT-box		CAAT	1642	4	+	Nicotiana glutinosa
TaSCPL2-1A	CAAT-box		CAAT	1653	4	+	Nicotiana glutinosa
TaSCPL2-1A	CAAT-box		CAAT	1676	4	+	Nicotiana glutinosa
TaSCPL2-1A	CAAT-box		CAAT	1719	4	+	Nicotiana glutinosa
TaSCPL2-1A	CAAT-box		CAAT	1788	4	+	Nicotiana glutinosa
TaSCPL2-1A	CAAT-box	common cis-acting element in promoter and enhancer regions	CAAAT	1802	5	-	Pisum sativum
TaSCPL2-1A	CAAT-box	common cis-acting element in promoter and enhancer regions	CAAAT	1825	5	-	Pisum sativum
TaSCPL2-1A	CAAT-box	common cis-acting element in promoter and enhancer regions	CAAAT	1831	5	+	Pisum sativum
TaSCPL2-1A	CAAT-box	common cis-acting element in promoter and enhancer regions	CAAAT	1834	5	-	Pisum sativum
TaSCPL2-1A	CAAT-box	common cis-acting element in promoter and enhancer regions	CAAAT	1942	5	-	Pisum sativum
TaSCPL2-1A	Myb		CAACTG	124	6	+	Arabidopsis thaliana
TaSCPL2-1A	Myb		CAACTG	249	6	+	Arabidopsis thaliana
TaSCPL2-1A	AE-box	part of a module for light response	AGAAACTT	1148	8	+	Arabidopsis thaliana
TaSCPL2-1A	AE-box	part of a module for light response	AGAAACAA	1948	8	+	Arabidopsis thaliana
TaSCPL2-1A	Unnamed__4		CTCC	23	4	+	Petroselinum hortense
TaSCPL2-1A	Unnamed__4		CTCC	118	4	+	Petroselinum hortense
TaSCPL2-1A	Unnamed__4		CTCC	464	4	-	Petroselinum hortense
TaSCPL2-1A	Unnamed__4		CTCC	482	4	-	Petroselinum hortense
TaSCPL2-1A	Unnamed__4		CTCC	1051	4	-	Petroselinum hortense
TaSCPL2-1A	Unnamed__4		CTCC	1190	4	+	Petroselinum hortense
TaSCPL2-1A	Unnamed__4		CTCC	1228	4	+	Petroselinum hortense
TaSCPL2-1A	TATC-box	cis-acting element involved in gibberellin-responsiveness	TATCCCA	653	7	+	Oryza sativa
TaSCPL2-1A	I-box	part of a light responsive element	cCATATCCAAT	650	10	+	Flaveria trinervia
TaSCPL2-1A	A-box	cis-acting regulatory element	CCGTCC	448	6	-	Petroselinum crispum
TaSCPL2-1A	W box		TTGACC	1681	6	+	Arabidopsis thaliana
TaSCPL2-1A	TGA-element	auxin-responsive element	AACGAC	1861	6	+	Brassica oleracea
TaSCPL2-1A	ABRE	cis-acting element involved in the abscisic acid responsiveness	ACGTG	958	5	+	Arabidopsis thaliana
TaSCPL2-1A	ABRE	cis-acting element involved in the abscisic acid responsiveness	ACGTG	1963	5	-	Arabidopsis thaliana
TaSCPL2-1A	E2Fb		TTTGCCGC	1283	8	-	Nicotiana tabacum
TaSCPL2-1A	GT1-motif	light responsive element	GGTTAA	1301	6	-	Arabidopsis thaliana
TaSCPL2-1A	GT1-motif	light responsive element	GGTTAA	1819	6	+	Arabidopsis thaliana
TaSCPL2-1A	STRE		AGGGG	865	5	-	Arabidopsis thaliana
TaSCPL11-1B	Sp1	light responsive element	GGGCGG	232	6	-	Oryza sativa
TaSCPL11-1B	Sp1	light responsive element	GGGCGG	1734	6	-	Oryza sativa
TaSCPL11-1B	WRE3		CCACCT	482	6	+	Pisum sativum
TaSCPL11-1B	WRE3		CCACCT	743	6	+	Pisum sativum
TaSCPL11-1B	ABRE	cis-acting element involved in the abscisic acid responsiveness	GCAACGTGTC	1440	9	+	Hordeum vulgare
TaSCPL11-1B	ABRE	cis-acting element involved in the abscisic acid responsiveness	ACGTG	1659	5	-	Arabidopsis thaliana
TaSCPL11-1B	STRE		AGGGG	108	5	-	Arabidopsis thaliana
TaSCPL11-1B	STRE		AGGGG	220	5	+	Arabidopsis thaliana
TaSCPL11-1B	STRE		AGGGG	235	5	-	Arabidopsis thaliana
TaSCPL11-1B	STRE		AGGGG	297	5	-	Arabidopsis thaliana
TaSCPL11-1B	STRE		AGGGG	889	5	+	Arabidopsis thaliana
TaSCPL11-1B	STRE		AGGGG	1043	5	-	Arabidopsis thaliana
TaSCPL11-1B	W box		TTGACC	224	6	-	Arabidopsis thaliana
TaSCPL11-1B	TGA-element	auxin-responsive element	AACGAC	1951	6	+	Brassica oleracea
TaSCPL11-1B	A-box	cis-acting regulatory element	CCGTCC	821	6	+	Petroselinum crispum
TaSCPL11-1B	Unnamed__4		CTCC	20	4	+	Petroselinum hortense
TaSCPL11-1B	Unnamed__4		CTCC	95	4	-	Petroselinum hortense
TaSCPL11-1B	Unnamed__4		CTCC	106	4	+	Petroselinum hortense
TaSCPL11-1B	Unnamed__4		CTCC	114	4	-	Petroselinum hortense
TaSCPL11-1B	Unnamed__4		CTCC	122	4	-	Petroselinum hortense
TaSCPL11-1B	Unnamed__4		CTCC	152	4	-	Petroselinum hortense
TaSCPL11-1B	Unnamed__4		CTCC	155	4	-	Petroselinum hortense
TaSCPL11-1B	Unnamed__4		CTCC	164	4	+	Petroselinum hortense
TaSCPL11-1B	Unnamed__4		CTCC	238	4	+	Petroselinum hortense
TaSCPL11-1B	Unnamed__4		CTCC	259	4	+	Petroselinum hortense
TaSCPL11-1B	Unnamed__4		CTCC	365	4	+	Petroselinum hortense
TaSCPL11-1B	Unnamed__4		CTCC	387	4	+	Petroselinum hortense
TaSCPL11-1B	Unnamed__4		CTCC	622	4	+	Petroselinum hortense
TaSCPL11-1B	Unnamed__4		CTCC	636	4	+	Petroselinum hortense
TaSCPL11-1B	Unnamed__4		CTCC	666	4	+	Petroselinum hortense
TaSCPL11-1B	Unnamed__4		CTCC	733	4	+	Petroselinum hortense
TaSCPL11-1B	Unnamed__4		CTCC	757	4	+	Petroselinum hortense
TaSCPL11-1B	Unnamed__4		CTCC	826	4	+	Petroselinum hortense
TaSCPL11-1B	Unnamed__4		CTCC	975	4	-	Petroselinum hortense
TaSCPL11-1B	Unnamed__4		CTCC	993	4	-	Petroselinum hortense
TaSCPL11-1B	Unnamed__4		CTCC	1115	4	+	Petroselinum hortense
TaSCPL11-1B	Unnamed__4		CTCC	1533	4	+	Petroselinum hortense
TaSCPL11-1B	Unnamed__4		CTCC	1595	4	+	Petroselinum hortense
TaSCPL11-1B	Unnamed__4		CTCC	1617	4	+	Petroselinum hortense
TaSCPL11-1B	Unnamed__4		CTCC	1629	4	+	Petroselinum hortense
TaSCPL11-1B	Unnamed__4		CTCC	1713	4	-	Petroselinum hortense
TaSCPL11-1B	Unnamed__4		CTCC	1744	4	+	Petroselinum hortense
TaSCPL11-1B	Unnamed__4		CTCC	1790	4	+	Petroselinum hortense
TaSCPL11-1B	Unnamed__4		CTCC	1798	4	+	Petroselinum hortense
TaSCPL11-1B	Myb		CAACTG	26	6	+	Arabidopsis thaliana
TaSCPL11-1B	MYB recognition site		CCGTTG	962	6	-	Arabidopsis thaliana
TaSCPL11-1B	MYB recognition site		CCGTTG	985	6	-	Arabidopsis thaliana
TaSCPL11-1B	MYB recognition site		CCGTTG	1961	6	+	Arabidopsis thaliana
TaSCPL11-1B	GARE-motif	gibberellin-responsive element	TCTGTTG	415	7	+	Brassica oleracea
TaSCPL11-1B	LTR	cis-acting element involved in low-temperature responsiveness	CCGAAA	1376	6	-	Hordeum vulgare
TaSCPL11-1B	O2-site	cis-acting regulatory element involved in zein metabolism regulation	GTTGACGTGA	548	9	-	Zea mays
TaSCPL11-1B	CAAT-box		CAAT	58	4	+	Nicotiana glutinosa
TaSCPL11-1B	CAAT-box	common cis-acting element in promoter and enhancer regions	CAAAT	72	5	+	Pisum sativum
TaSCPL11-1B	CAAT-box	common cis-acting element in promoter and enhancer regions	CCAAT	269	5	+	Arabidopsis thaliana
TaSCPL11-1B	CAAT-box		CAAT	270	4	+	Nicotiana glutinosa
TaSCPL11-1B	CAAT-box	common cis-acting element in promoter and enhancer regions	CAAAT	353	5	-	Pisum sativum
TaSCPL11-1B	CAAT-box		CAAT	406	4	-	Nicotiana glutinosa
TaSCPL11-1B	CAAT-box		CAAT	433	4	-	Nicotiana glutinosa
TaSCPL11-1B	CAAT-box		CAAT	456	4	+	Nicotiana glutinosa
TaSCPL11-1B	CAAT-box		CAAT	538	4	-	Nicotiana glutinosa
TaSCPL11-1B	CAAT-box		CAAT	644	4	+	Nicotiana glutinosa
TaSCPL11-1B	CAAT-box		CAAT	704	4	+	Nicotiana glutinosa
TaSCPL11-1B	CAAT-box		CAAT	767	4	+	Nicotiana glutinosa
TaSCPL11-1B	CAAT-box		CAAT	1431	4	-	Nicotiana glutinosa
TaSCPL11-1B	CAAT-box	common cis-acting element in promoter and enhancer regions	CAAAT	1469	5	+	Pisum sativum
TaSCPL11-1B	CAAT-box	common cis-acting element in promoter and enhancer regions	CCAAT	1502	5	-	Arabidopsis thaliana
TaSCPL11-1B	CAAT-box		CAAT	1527	4	+	Nicotiana glutinosa
TaSCPL11-1B	CAAT-box		CAAT	1909	4	+	Nicotiana glutinosa
TaSCPL11-1B	CAAT-box		CAAT	1968	4	-	Nicotiana glutinosa
TaSCPL11-1B	TATA-box	core promoter element around -30 of transcription start	TATAAA	63	6	-	Helianthus annuus
TaSCPL11-1B	TATA-box	core promoter element around -30 of transcription start	TATAA	64	5	-	Arabidopsis thaliana
TaSCPL11-1B	TATA-box	core promoter element around -30 of transcription start	TATA	65	4	+	Arabidopsis thaliana
TaSCPL11-1B	TATA-box	core promoter element around -30 of transcription start	TATAAA	397	6	-	Helianthus annuus
TaSCPL11-1B	TATA-box	core promoter element around -30 of transcription start	TATAA	398	5	-	Arabidopsis thaliana
TaSCPL11-1B	TATA-box	core promoter element around -30 of transcription start	TATA	399	4	+	Arabidopsis thaliana
TaSCPL11-1B	TATA-box	core promoter element around -30 of transcription start	TACAAAA	1051	7	-	Oryza sativa
TaSCPL11-1B	TATA-box	core promoter element around -30 of transcription start	ccTATAAAaa	1068	9	-	Arabidopsis thaliana
TaSCPL11-1B	TATA-box	core promoter element around -30 of transcription start	TATAAAA	1069	7	-	Pisum sativum
TaSCPL11-1B	TATA-box	core promoter element around -30 of transcription start	TATAAA	1070	6	-	Helianthus annuus
TaSCPL11-1B	TATA-box	core promoter element around -30 of transcription start	TATAA	1071	5	-	Arabidopsis thaliana
TaSCPL11-1B	TATA-box	core promoter element around -30 of transcription start	TATA	1072	4	-	Arabidopsis thaliana
TaSCPL11-1B	TATA-box	core promoter element around -30 of transcription start	TACAAAA	1126	7	-	Oryza sativa
TaSCPL11-1B	TATA-box	core promoter element around -30 of transcription start	ccTATAAAaa	1143	9	-	Arabidopsis thaliana
TaSCPL11-1B	TATA-box	core promoter element around -30 of transcription start	TATAAAA	1144	7	-	Pisum sativum
TaSCPL11-1B	TATA-box	core promoter element around -30 of transcription start	TATAAA	1145	6	-	Helianthus annuus
TaSCPL11-1B	TATA-box	core promoter element around -30 of transcription start	TATAA	1146	5	-	Arabidopsis thaliana
TaSCPL11-1B	TATA-box	core promoter element around -30 of transcription start	TATA	1147	4	-	Arabidopsis thaliana
TaSCPL11-1B	TATA-box	core promoter element around -30 of transcription start	TACAAAA	1201	7	-	Oryza sativa
TaSCPL11-1B	TATA-box	core promoter element around -30 of transcription start	TACAAAA	1276	7	-	Oryza sativa
TaSCPL11-1B	TATA-box	core promoter element around -30 of transcription start	TACAAAA	1932	7	-	Oryza sativa
TaSCPL11-1B	MYB-like sequence		TAACCA	440	6	+	Arabidopsis thaliana
TaSCPL11-1B	Unnamed__1		CGTGG	389	5	-	Zea mays
TaSCPL11-1B	Unnamed__1		CGTGG	612	5	-	Zea mays
TaSCPL11-1B	Unnamed__1		CGTGG	999	5	+	Zea mays
TaSCPL11-1B	Unnamed__1		CGTGG	1658	5	-	Zea mays
TaSCPL11-1B	CCAAT-box	MYBHv1 binding site	CAACGG	962	6	+	Hordeum vulgare
TaSCPL11-1B	CCAAT-box	MYBHv1 binding site	CAACGG	985	6	+	Hordeum vulgare
TaSCPL11-1B	CCAAT-box	MYBHv1 binding site	CAACGG	1961	6	-	Hordeum vulgare
TaSCPL11-1B	ARE	cis-acting regulatory element essential for the anaerobic induction	AAACCA	1087	6	+	Zea mays
TaSCPL11-1B	ARE	cis-acting regulatory element essential for the anaerobic induction	AAACCA	1237	6	+	Zea mays
TaSCPL11-1B	ARE	cis-acting regulatory element essential for the anaerobic induction	AAACCA	1478	6	-	Zea mays
TaSCPL11-1B	Myb-binding site		CAACAG	416	6	-	Nicotiana tabacum
TaSCPL11-1B	CCGTCC-box		CCGTCC	821	6	+	Petroselinum hortense
TaSCPL11-1B	TGACG-motif	cis-acting regulatory element involved in the MeJA-responsiveness	TGACG	172	5	-	Hordeum vulgare
TaSCPL11-1B	TGACG-motif	cis-acting regulatory element involved in the MeJA-responsiveness	TGACG	659	5	-	Hordeum vulgare
TaSCPL11-1B	TGACG-motif	cis-acting regulatory element involved in the MeJA-responsiveness	TGACG	1653	5	-	Hordeum vulgare
TaSCPL11-1B	TGACG-motif	cis-acting regulatory element involved in the MeJA-responsiveness	TGACG	1683	5	-	Hordeum vulgare
TaSCPL11-1B	TGACG-motif	cis-acting regulatory element involved in the MeJA-responsiveness	TGACG	1941	5	-	Hordeum vulgare
TaSCPL11-1B	DRE core		GCCGAC	334	6	-	Arabidopsis thaliana
TaSCPL11-1B	DRE core		GCCGAC	1415	6	-	Arabidopsis thaliana
TaSCPL11-1B	DRE core		GCCGAC	1805	6	-	Arabidopsis thaliana
TaSCPL11-1B	ACE	cis-acting element involved in light responsiveness	CTAACGTATT	175	9	-	Petroselinum crispum
TaSCPL11-1B	G-box	cis-acting regulatory element involved in light responsiveness	GCCACGTGGA	758	9	-	Arabidopsis thaliana
TaSCPL11-1B	G-box	cis-acting regulatory element involved in light responsiveness	CACGTC	1659	6	+	Zea mays
TaSCPL11-1B	MYC		CATTTG	72	6	-	Arabidopsis thaliana
TaSCPL11-1B	MYC		CATTTG	352	6	+	Arabidopsis thaliana
TaSCPL11-1B	MYC		CATGTG	760	6	+	Arabidopsis thaliana
TaSCPL11-1B	TC-rich repeats	cis-acting element involved in defense and stress responsiveness	GTTTTCTTAC	1217	9	+	Nicotiana tabacum
TaSCPL11-1B	NON		CAACGGCCACG	962	10	+	Nicotiana tabacum
TaSCPL11-1B	MBS	MYB binding site involved in drought-inducibility	CAACTG	26	6	+	Arabidopsis thaliana
TaSCPL11-1B	as-1		TGACG	172	5	-	Arabidopsis thaliana
TaSCPL11-1B	as-1		TGACG	659	5	-	Arabidopsis thaliana
TaSCPL11-1B	as-1		TGACG	1653	5	-	Arabidopsis thaliana
TaSCPL11-1B	as-1		TGACG	1683	5	-	Arabidopsis thaliana
TaSCPL11-1B	as-1		TGACG	1941	5	-	Arabidopsis thaliana
TaSCPL11-1B	MYB		CAACAG	416	6	-	Arabidopsis thaliana
TaSCPL11-1B	MYB		TAACCA	440	6	+	Arabidopsis thaliana
TaSCPL11-1B	CCGTCC motif		CCGTCC	821	6	+	Nicotiana tabacum
TaSCPL11-1B	CGTCA-motif	cis-acting regulatory element involved in the MeJA-responsiveness	CGTCA	172	5	+	Hordeum vulgare
TaSCPL11-1B	CGTCA-motif	cis-acting regulatory element involved in the MeJA-responsiveness	CGTCA	659	5	+	Hordeum vulgare
TaSCPL11-1B	CGTCA-motif	cis-acting regulatory element involved in the MeJA-responsiveness	CGTCA	1653	5	+	Hordeum vulgare
TaSCPL11-1B	CGTCA-motif	cis-acting regulatory element involved in the MeJA-responsiveness	CGTCA	1683	5	+	Hordeum vulgare
TaSCPL11-1B	CGTCA-motif	cis-acting regulatory element involved in the MeJA-responsiveness	CGTCA	1941	5	+	Hordeum vulgare
TaSCPL11-1B		short_function	motif_sequence	12	4	+	organism
TaSCPL11-1B		short_function	motif_sequence	18	4	+	organism
TaSCPL11-1B		short_function	motif_sequence	78	4	-	organism
TaSCPL11-1B		short_function	motif_sequence	155	4	-	organism
TaSCPL11-1B		short_function	motif_sequence	526	4	-	organism
TaSCPL11-1B		short_function	motif_sequence	578	4	-	organism
TaSCPL11-1B		short_function	motif_sequence	664	4	+	organism
TaSCPL11-1B		short_function	motif_sequence	731	4	+	organism
TaSCPL11-1B		short_function	motif_sequence	885	4	-	organism
TaSCPL11-1B		short_function	motif_sequence	1014	4	+	organism
TaSCPL11-1B		short_function	motif_sequence	1055	4	-	organism
TaSCPL11-1B		short_function	motif_sequence	1130	4	-	organism
TaSCPL11-1B		short_function	motif_sequence	1205	4	-	organism
TaSCPL11-1B		short_function	motif_sequence	1388	4	+	organism
TaSCPL11-1B		short_function	motif_sequence	1713	4	-	organism
TaSCPL11-1B		short_function	motif_sequence	1766	4	+	organism
TaSCPL12-1B	GARE-motif	gibberellin-responsive element	TCTGTTG	105	7	+	Brassica oleracea
TaSCPL12-1B	TCCC-motif	part of a light responsive element	TCTCCCT	1838	7	-	Spinacia oleracea
TaSCPL12-1B	WUN-motif		TAATTACTC	1813	9	-	Nicotiana glutinosa
TaSCPL12-1B	CAAT-box		CAAT	48	4	+	Nicotiana glutinosa
TaSCPL12-1B	CAAT-box		CAAT	147	4	+	Nicotiana glutinosa
TaSCPL12-1B	CAAT-box	common cis-acting element in promoter and enhancer regions	CCCAATTT	262	8	-	Arabidopsis thaliana
TaSCPL12-1B	CAAT-box	common cis-acting element in promoter and enhancer regions	CCAAT	264	5	-	Arabidopsis thaliana
TaSCPL12-1B	CAAT-box	common cis-acting element in promoter and enhancer regions	CAAAT	278	5	-	Pisum sativum
TaSCPL12-1B	CAAT-box		CAAT	284	4	-	Nicotiana glutinosa
TaSCPL12-1B	CAAT-box	common cis-acting element in promoter and enhancer regions	CAAAT	309	5	-	Pisum sativum
TaSCPL12-1B	CAAT-box		CAAT	348	4	-	Nicotiana glutinosa
TaSCPL12-1B	CAAT-box		CAAT	412	4	-	Nicotiana glutinosa
TaSCPL12-1B	CAAT-box	common cis-acting element in promoter and enhancer regions	CCAAT	534	5	-	Arabidopsis thaliana
TaSCPL12-1B	CAAT-box	common cis-acting element in promoter and enhancer regions	CCAAT	704	5	+	Arabidopsis thaliana
TaSCPL12-1B	CAAT-box		CAAT	705	4	+	Nicotiana glutinosa
TaSCPL12-1B	CAAT-box	common cis-acting element in promoter and enhancer regions	CCAAT	791	5	+	Arabidopsis thaliana
TaSCPL12-1B	CAAT-box		CAAT	792	4	+	Nicotiana glutinosa
TaSCPL12-1B	CAAT-box		CAAT	894	4	-	Nicotiana glutinosa
TaSCPL12-1B	CAAT-box	common cis-acting element in promoter and enhancer regions	CCAAT	944	5	+	Arabidopsis thaliana
TaSCPL12-1B	CAAT-box		CAAT	945	4	+	Nicotiana glutinosa
TaSCPL12-1B	CAAT-box		CAAT	1040	4	+	Nicotiana glutinosa
TaSCPL12-1B	CAAT-box		CAAT	1091	4	+	Nicotiana glutinosa
TaSCPL12-1B	CAAT-box	common cis-acting element in promoter and enhancer regions	CAAAT	1161	5	+	Pisum sativum
TaSCPL12-1B	CAAT-box		CAAT	1285	4	+	Nicotiana glutinosa
TaSCPL12-1B	CAAT-box		CAAT	1389	4	+	Nicotiana glutinosa
TaSCPL12-1B	CAAT-box		CAAT	1412	4	+	Nicotiana glutinosa
TaSCPL12-1B	CAAT-box		CAAT	1536	4	+	Nicotiana glutinosa
TaSCPL12-1B	CAAT-box		CAAT	1555	4	-	Nicotiana glutinosa
TaSCPL12-1B	CAAT-box	common cis-acting element in promoter and enhancer regions	CAAAT	1567	5	-	Pisum sativum
TaSCPL12-1B	CAAT-box	common cis-acting element in promoter and enhancer regions	CAAAT	1585	5	-	Pisum sativum
TaSCPL12-1B	CAAT-box		CAAT	1629	4	+	Nicotiana glutinosa
TaSCPL12-1B	CAAT-box		CAAT	1682	4	-	Nicotiana glutinosa
TaSCPL12-1B	CAAT-box		CAAT	1791	4	-	Nicotiana glutinosa
TaSCPL12-1B	CAAT-box		CAAT	1804	4	-	Nicotiana glutinosa
TaSCPL12-1B	CAAT-box		CAAT	1965	4	+	Nicotiana glutinosa
TaSCPL12-1B	Unnamed__4		CTCC	174	4	+	Petroselinum hortense
TaSCPL12-1B	Unnamed__4		CTCC	528	4	+	Petroselinum hortense
TaSCPL12-1B	Unnamed__4		CTCC	559	4	+	Petroselinum hortense
TaSCPL12-1B	Unnamed__4		CTCC	719	4	+	Petroselinum hortense
TaSCPL12-1B	Unnamed__4		CTCC	797	4	+	Petroselinum hortense
TaSCPL12-1B	Unnamed__4		CTCC	805	4	+	Petroselinum hortense
TaSCPL12-1B	Unnamed__4		CTCC	903	4	+	Petroselinum hortense
TaSCPL12-1B	Unnamed__4		CTCC	906	4	+	Petroselinum hortense
TaSCPL12-1B	Unnamed__4		CTCC	1013	4	-	Petroselinum hortense
TaSCPL12-1B	Unnamed__4		CTCC	1170	4	+	Petroselinum hortense
TaSCPL12-1B	Unnamed__4		CTCC	1243	4	-	Petroselinum hortense
TaSCPL12-1B	Unnamed__4		CTCC	1247	4	-	Petroselinum hortense
TaSCPL12-1B	Unnamed__4		CTCC	1549	4	+	Petroselinum hortense
TaSCPL12-1B	Unnamed__4		CTCC	1573	4	-	Petroselinum hortense
TaSCPL12-1B	Unnamed__4		CTCC	1840	4	-	Petroselinum hortense
TaSCPL12-1B	Unnamed__4		CTCC	1910	4	+	Petroselinum hortense
TaSCPL12-1B	Myb		TAACTG	539	6	-	Arabidopsis thaliana
TaSCPL12-1B	Myb		TAACTG	1619	6	-	Arabidopsis thaliana
TaSCPL12-1B	Myb		CAACTG	1896	6	-	Arabidopsis thaliana
TaSCPL12-1B	TCT-motif	part of a light responsive element	TCTTAC	1558	6	-	Arabidopsis thaliana
TaSCPL12-1B	TCT-motif	part of a light responsive element	TCTTAC	1761	6	+	Arabidopsis thaliana
TaSCPL12-1B	TGA-element	auxin-responsive element	AACGAC	692	6	+	Brassica oleracea
TaSCPL12-1B	TGA-element	auxin-responsive element	AACGAC	1032	6	-	Brassica oleracea
TaSCPL12-1B	A-box	cis-acting regulatory element	CCGTCC	509	6	-	Petroselinum crispum
TaSCPL12-1B	A-box	cis-acting regulatory element	CCGTCC	995	6	+	Petroselinum crispum
TaSCPL12-1B	A-box	cis-acting regulatory element	CCGTCC	1239	6	-	Petroselinum crispum
TaSCPL12-1B	CAT-box	cis-acting regulatory element related to meristem expression	GCCACT	595	6	-	Arabidopsis thaliana
TaSCPL12-1B	TATC-box	cis-acting element involved in gibberellin-responsiveness	TATCCCA	1079	7	-	Oryza sativa
TaSCPL12-1B	STRE		AGGGG	200	5	-	Arabidopsis thaliana
TaSCPL12-1B	STRE		AGGGG	525	5	-	Arabidopsis thaliana
TaSCPL12-1B	CCGTCC motif		CCGTCC	509	6	-	Nicotiana tabacum
TaSCPL12-1B	CCGTCC motif		CCGTCC	995	6	+	Nicotiana tabacum
TaSCPL12-1B	CCGTCC motif		CCGTCC	1239	6	-	Nicotiana tabacum
TaSCPL12-1B	MYB		CAACAG	106	6	-	Arabidopsis thaliana
TaSCPL12-1B	MYB		TAACCA	341	6	+	Arabidopsis thaliana
TaSCPL12-1B	MYB		CAACCA	1971	6	+	Arabidopsis thaliana
TaSCPL12-1B	AT1-motif	part of a light responsive module	AATTATTTTTTATT	248	13	-	Solanum tuberosum
TaSCPL12-1B		short_function	motif_sequence	122	4	+	organism
TaSCPL12-1B		short_function	motif_sequence	591	4	-	organism
TaSCPL12-1B		short_function	motif_sequence	628	4	+	organism
TaSCPL12-1B		short_function	motif_sequence	829	4	+	organism
TaSCPL12-1B		short_function	motif_sequence	885	4	-	organism
TaSCPL12-1B		short_function	motif_sequence	901	4	+	organism
TaSCPL12-1B		short_function	motif_sequence	964	4	+	organism
TaSCPL12-1B		short_function	motif_sequence	1176	4	+	organism
TaSCPL12-1B		short_function	motif_sequence	1192	4	-	organism
TaSCPL12-1B		short_function	motif_sequence	1886	4	+	organism
TaSCPL12-1B		short_function	motif_sequence	1903	4	+	organism
TaSCPL12-1B		short_function	motif_sequence	1925	4	+	organism
TaSCPL12-1B		short_function	motif_sequence	1960	4	+	organism
TaSCPL12-1B	CGTCA-motif	cis-acting regulatory element involved in the MeJA-responsiveness	CGTCA	79	5	+	Hordeum vulgare
TaSCPL12-1B	G-box	cis-acting regulatory element involved in light responsiveness	CACGAC	586	6	-	Zea mays
TaSCPL12-1B	G-box	cis-acting regulatory element involved in light responsiveness	CACGAC	950	6	+	Zea mays
TaSCPL12-1B	G-box	cis-acting regulatory element involved in light responsiveness	CACGAC	1506	6	+	Zea mays
TaSCPL12-1B	MYC		CATTTG	1566	6	+	Arabidopsis thaliana
TaSCPL12-1B	MYC		CATTTG	1584	6	+	Arabidopsis thaliana
TaSCPL12-1B	Box 4	part of a conserved DNA module involved in light responsiveness	ATTAAT	24	6	+	Petroselinum crispum
TaSCPL12-1B	Box 4	part of a conserved DNA module involved in light responsiveness	ATTAAT	331	6	+	Petroselinum crispum
TaSCPL12-1B	as-1		TGACG	79	5	-	Arabidopsis thaliana
TaSCPL12-1B	TATA		TATAAAAT	314	8	-	Arabidopsis thaliana
TaSCPL12-1B	MBS	MYB binding site involved in drought-inducibility	CAACTG	1896	6	-	Arabidopsis thaliana
TaSCPL12-1B	TGACG-motif	cis-acting regulatory element involved in the MeJA-responsiveness	TGACG	79	5	-	Hordeum vulgare
TaSCPL12-1B	Myb-binding site		CAACAG	106	6	-	Nicotiana tabacum
TaSCPL12-1B	CCGTCC-box		CCGTCC	509	6	-	Petroselinum hortense
TaSCPL12-1B	CCGTCC-box		CCGTCC	995	6	+	Petroselinum hortense
TaSCPL12-1B	CCGTCC-box		CCGTCC	1239	6	-	Petroselinum hortense
TaSCPL12-1B	AT~TATA-box		TATATA	151	6	+	Arabidopsis thaliana
TaSCPL12-1B	AT~TATA-box		TATATA	246	6	+	Arabidopsis thaliana
TaSCPL12-1B	AT~TATA-box		TATATA	1024	6	-	Arabidopsis thaliana
TaSCPL12-1B	AT~TATA-box		TATATA	1744	6	-	Arabidopsis thaliana
TaSCPL12-1B	MYB-like sequence		TAACCA	341	6	+	Arabidopsis thaliana
TaSCPL12-1B	Unnamed__1		CGTGG	1511	5	-	Zea mays
TaSCPL12-1B	TATA-box	core promoter element around -30 of transcription start	ATTATA	149	6	+	Brassica napus
TaSCPL12-1B	TATA-box	core promoter element around -30 of transcription start	TATATAA	150	7	-	Arabidopsis thaliana
TaSCPL12-1B	TATA-box	core promoter element around -30 of transcription start	TATATA	151	6	+	Arabidopsis thaliana
TaSCPL12-1B	TATA-box	core promoter element around -30 of transcription start	TATA	153	4	+	Arabidopsis thaliana
TaSCPL12-1B	TATA-box	core promoter element around -30 of transcription start	ATATAT	245	6	+	Brassica napus
TaSCPL12-1B	TATA-box	core promoter element around -30 of transcription start	TATATA	246	6	+	Arabidopsis thaliana
TaSCPL12-1B	TATA-box	core promoter element around -30 of transcription start	ATATAA	247	6	+	Brassica oleracea
TaSCPL12-1B	TATA-box	core promoter element around -30 of transcription start	TATA	248	4	+	Arabidopsis thaliana
TaSCPL12-1B	TATA-box	core promoter element around -30 of transcription start	TATACA	272	6	-	Helianthus annuus
TaSCPL12-1B	TATA-box	core promoter element around -30 of transcription start	TATA	274	4	+	Arabidopsis thaliana
TaSCPL12-1B	TATA-box	core promoter element around -30 of transcription start	TATAAAA	315	7	-	Pisum sativum
TaSCPL12-1B	TATA-box	core promoter element around -30 of transcription start	TATAAA	316	6	-	Helianthus annuus
TaSCPL12-1B	TATA-box	core promoter element around -30 of transcription start	TATAA	317	5	-	Arabidopsis thaliana
TaSCPL12-1B	TATA-box	core promoter element around -30 of transcription start	TATA	318	4	+	Arabidopsis thaliana
TaSCPL12-1B	TATA-box	core promoter element around -30 of transcription start	ATTATA	361	6	+	Brassica napus
TaSCPL12-1B	TATA-box	core promoter element around -30 of transcription start	TATAA	362	5	-	Arabidopsis thaliana
TaSCPL12-1B	TATA-box	core promoter element around -30 of transcription start	TATA	363	4	+	Arabidopsis thaliana
TaSCPL12-1B	TATA-box	core promoter element around -30 of transcription start	TATA	846	4	+	Arabidopsis thaliana
TaSCPL12-1B	TATA-box	core promoter element around -30 of transcription start	ATTATA	1022	6	+	Brassica napus
TaSCPL12-1B	TATA-box	core promoter element around -30 of transcription start	TATATAA	1023	7	-	Arabidopsis thaliana
TaSCPL12-1B	TATA-box	core promoter element around -30 of transcription start	TATATA	1024	6	-	Arabidopsis thaliana
TaSCPL12-1B	TATA-box	core promoter element around -30 of transcription start	TATA	1026	4	-	Arabidopsis thaliana
TaSCPL12-1B	TATA-box	core promoter element around -30 of transcription start	ATATAA	1186	6	+	Brassica oleracea
TaSCPL12-1B	TATA-box	core promoter element around -30 of transcription start	TATA	1187	4	-	Arabidopsis thaliana
TaSCPL12-1B	TATA-box	core promoter element around -30 of transcription start	TATAAGAA	1226	8	-	Zea mays
TaSCPL12-1B	TATA-box	core promoter element around -30 of transcription start	TATAA	1229	5	-	Arabidopsis thaliana
TaSCPL12-1B	TATA-box	core promoter element around -30 of transcription start	TATA	1230	4	-	Arabidopsis thaliana
TaSCPL12-1B	TATA-box	core promoter element around -30 of transcription start	TATAAA	1265	6	-	Helianthus annuus
TaSCPL12-1B	TATA-box	core promoter element around -30 of transcription start	TATAA	1266	5	-	Arabidopsis thaliana
TaSCPL12-1B	TATA-box	core promoter element around -30 of transcription start	TATA	1267	4	-	Arabidopsis thaliana
TaSCPL12-1B	TATA-box	core promoter element around -30 of transcription start	TATACA	1332	6	-	Helianthus annuus
TaSCPL12-1B	TATA-box	core promoter element around -30 of transcription start	TATA	1334	4	-	Arabidopsis thaliana
TaSCPL12-1B	TATA-box	core promoter element around -30 of transcription start	ATATAA	1375	6	+	Brassica oleracea
TaSCPL12-1B	TATA-box	core promoter element around -30 of transcription start	TATA	1376	4	-	Arabidopsis thaliana
TaSCPL12-1B	TATA-box	core promoter element around -30 of transcription start	TATA	1652	4	-	Arabidopsis thaliana
TaSCPL12-1B	TATA-box	core promoter element around -30 of transcription start	TATATA	1744	6	-	Arabidopsis thaliana
TaSCPL12-1B	TATA-box	core promoter element around -30 of transcription start	ATATAT	1745	6	-	Brassica napus
TaSCPL12-1B	TATA-box	core promoter element around -30 of transcription start	TATA	1746	4	-	Arabidopsis thaliana
TaSCPL12-1B	TATA-box	core promoter element around -30 of transcription start	TATA	1931	4	-	Arabidopsis thaliana
TaSCPL12-1B	Myc		TCTCTTA	1559	7	-	Arabidopsis thaliana
TaSCPL13-1B	G-box	cis-acting regulatory element involved in light responsiveness	CACGTC	59	6	-	Zea mays
TaSCPL13-1B	G-box	cis-acting regulatory element involved in light responsiveness	CACGTC	538	6	-	Zea mays
TaSCPL13-1B	G-box	cis-acting regulatory element involved in light responsiveness	TACGTG	855	6	-	Arabidopsis thaliana
TaSCPL13-1B	G-box	cis-acting regulatory element involved in light responsiveness	CACGAC	1010	6	+	Zea mays
TaSCPL13-1B	G-box	cis-acting regulatory element involved in light responsiveness	GCCACGTGGA	1624	9	-	Arabidopsis thaliana
TaSCPL13-1B	MYC		CATGTG	358	6	+	Arabidopsis thaliana
TaSCPL13-1B	MYC		CATGTG	511	6	+	Arabidopsis thaliana
TaSCPL13-1B	MYC		CATTTG	746	6	+	Arabidopsis thaliana
TaSCPL13-1B	MYC		CATGTG	792	6	-	Arabidopsis thaliana
TaSCPL13-1B	MYC		CATTTG	1427	6	-	Arabidopsis thaliana
TaSCPL13-1B	MYC		CATTTG	1514	6	-	Arabidopsis thaliana
TaSCPL13-1B	MYC		CATTTG	1846	6	+	Arabidopsis thaliana
TaSCPL13-1B	MYC		CATGTG	1970	6	+	Arabidopsis thaliana
TaSCPL13-1B	Box 4	part of a conserved DNA module involved in light responsiveness	ATTAAT	267	6	+	Petroselinum crispum
TaSCPL13-1B	as-1		TGACG	537	5	+	Arabidopsis thaliana
TaSCPL13-1B	as-1		TGACG	1214	5	+	Arabidopsis thaliana
TaSCPL13-1B	TCA-element	cis-acting element involved in salicylic acid responsiveness	TCAGAAGAGG	1917	9	-	Brassica oleracea
TaSCPL13-1B	CCGTCC motif		CCGTCC	1471	6	-	Nicotiana tabacum
TaSCPL13-1B	MYB		CAACCA	67	6	-	Arabidopsis thaliana
TaSCPL13-1B	MYB		CAACCA	79	6	-	Arabidopsis thaliana
TaSCPL13-1B	MYB		CAACCA	1321	6	+	Arabidopsis thaliana
TaSCPL13-1B		short_function	motif_sequence	98	4	+	organism
TaSCPL13-1B		short_function	motif_sequence	105	4	+	organism
TaSCPL13-1B		short_function	motif_sequence	397	4	-	organism
TaSCPL13-1B		short_function	motif_sequence	461	4	-	organism
TaSCPL13-1B		short_function	motif_sequence	471	4	-	organism
TaSCPL13-1B		short_function	motif_sequence	582	4	+	organism
TaSCPL13-1B		short_function	motif_sequence	612	4	-	organism
TaSCPL13-1B		short_function	motif_sequence	677	4	+	organism
TaSCPL13-1B		short_function	motif_sequence	860	4	+	organism
TaSCPL13-1B		short_function	motif_sequence	1065	4	-	organism
TaSCPL13-1B		short_function	motif_sequence	1088	4	+	organism
TaSCPL13-1B		short_function	motif_sequence	1340	4	+	organism
TaSCPL13-1B		short_function	motif_sequence	1492	4	-	organism
TaSCPL13-1B		short_function	motif_sequence	1524	4	+	organism
TaSCPL13-1B		short_function	motif_sequence	1544	4	+	organism
TaSCPL13-1B		short_function	motif_sequence	1560	4	+	organism
TaSCPL13-1B		short_function	motif_sequence	1579	4	+	organism
TaSCPL13-1B		short_function	motif_sequence	1636	4	+	organism
TaSCPL13-1B		short_function	motif_sequence	1704	4	+	organism
TaSCPL13-1B		short_function	motif_sequence	1731	4	-	organism
TaSCPL13-1B		short_function	motif_sequence	1759	4	+	organism
TaSCPL13-1B		short_function	motif_sequence	1906	4	+	organism
TaSCPL13-1B		short_function	motif_sequence	1918	4	+	organism
TaSCPL13-1B	CGTCA-motif	cis-acting regulatory element involved in the MeJA-responsiveness	CGTCA	537	5	-	Hordeum vulgare
TaSCPL13-1B	CGTCA-motif	cis-acting regulatory element involved in the MeJA-responsiveness	CGTCA	1214	5	-	Hordeum vulgare
TaSCPL13-1B	CCAAT-box	MYBHv1 binding site	CAACGG	289	6	+	Hordeum vulgare
TaSCPL13-1B	CCAAT-box	MYBHv1 binding site	CAACGG	820	6	+	Hordeum vulgare
TaSCPL13-1B	CCAAT-box	MYBHv1 binding site	CAACGG	1829	6	-	Hordeum vulgare
TaSCPL13-1B	Unnamed__1		CGTGG	23	5	-	Zea mays
TaSCPL13-1B	Unnamed__1		CGTGG	413	5	-	Zea mays
TaSCPL13-1B	Unnamed__1		CGTGG	588	5	+	Zea mays
TaSCPL13-1B	Unnamed__1		CGTGG	985	5	+	Zea mays
TaSCPL13-1B	Unnamed__1		CGTGG	1171	5	-	Zea mays
TaSCPL13-1B	Unnamed__1		CGTGG	1414	5	+	Zea mays
TaSCPL13-1B	Unnamed__1		CGTGG	1444	5	+	Zea mays
TaSCPL13-1B	Unnamed__1		CGTGG	1628	5	+	Zea mays
TaSCPL13-1B	Unnamed__1		CGTGG	1864	5	-	Zea mays
TaSCPL13-1B	TATA-box	core promoter element around -30 of transcription start	ATATAT	1994	6	-	Brassica napus
TaSCPL13-1B	TATA-box	core promoter element around -30 of transcription start	TATA	1995	4	-	Arabidopsis thaliana
TaSCPL13-1B	TGACG-motif	cis-acting regulatory element involved in the MeJA-responsiveness	TGACG	537	5	+	Hordeum vulgare
TaSCPL13-1B	TGACG-motif	cis-acting regulatory element involved in the MeJA-responsiveness	TGACG	1214	5	+	Hordeum vulgare
TaSCPL13-1B	CCGTCC-box		CCGTCC	1471	6	-	Petroselinum hortense
TaSCPL13-1B	DRE1		ACCGAGA	233	7	+	Zea mays
TaSCPL13-1B	DRE core		GCCGAC	555	6	-	Arabidopsis thaliana
TaSCPL13-1B	DRE core		GCCGAC	911	6	+	Arabidopsis thaliana
TaSCPL13-1B	Unnamed__4		CTCC	387	4	-	Petroselinum hortense
TaSCPL13-1B	Unnamed__4		CTCC	607	4	-	Petroselinum hortense
TaSCPL13-1B	Unnamed__4		CTCC	612	4	-	Petroselinum hortense
TaSCPL13-1B	Unnamed__4		CTCC	659	4	-	Petroselinum hortense
TaSCPL13-1B	Unnamed__4		CTCC	698	4	+	Petroselinum hortense
TaSCPL13-1B	Unnamed__4		CTCC	754	4	+	Petroselinum hortense
TaSCPL13-1B	Unnamed__4		CTCC	1262	4	-	Petroselinum hortense
TaSCPL13-1B	Unnamed__4		CTCC	1304	4	+	Petroselinum hortense
TaSCPL13-1B	Unnamed__4		CTCC	1420	4	+	Petroselinum hortense
TaSCPL13-1B	Unnamed__4		CTCC	1492	4	-	Petroselinum hortense
TaSCPL13-1B	Unnamed__4		CTCC	1633	4	+	Petroselinum hortense
TaSCPL13-1B	Unnamed__4		CTCC	1687	4	+	Petroselinum hortense
TaSCPL13-1B	Unnamed__4		CTCC	1731	4	-	Petroselinum hortense
TaSCPL13-1B	Unnamed__4		CTCC	1766	4	-	Petroselinum hortense
TaSCPL13-1B	MYB recognition site		CCGTTG	289	6	-	Arabidopsis thaliana
TaSCPL13-1B	MYB recognition site		CCGTTG	820	6	-	Arabidopsis thaliana
TaSCPL13-1B	MYB recognition site		CCGTTG	1829	6	+	Arabidopsis thaliana
TaSCPL13-1B	TCT-motif	part of a light responsive element	TCTTAC	371	6	+	Arabidopsis thaliana
TaSCPL13-1B	ATC-motif	part of a conserved DNA module involved in light responsiveness	TGCTATCCA	1194	9	-	Pisum sativum
TaSCPL13-1B	LTR	cis-acting element involved in low-temperature responsiveness	CCGAAA	403	6	+	Hordeum vulgare
TaSCPL13-1B	CAAT-box		CAAT	43	4	+	Nicotiana glutinosa
TaSCPL13-1B	CAAT-box	common cis-acting element in promoter and enhancer regions	CCAAT	147	5	-	Arabidopsis thaliana
TaSCPL13-1B	CAAT-box		CAAT	157	4	-	Nicotiana glutinosa
TaSCPL13-1B	CAAT-box	common cis-acting element in promoter and enhancer regions	CCAAT	240	5	+	Arabidopsis thaliana
TaSCPL13-1B	CAAT-box		CAAT	241	4	+	Nicotiana glutinosa
TaSCPL13-1B	CAAT-box	common cis-acting element in promoter and enhancer regions	CCAAT	282	5	-	Arabidopsis thaliana
TaSCPL13-1B	CAAT-box	common cis-acting element in promoter and enhancer regions	CCAAT	331	5	+	Arabidopsis thaliana
TaSCPL13-1B	CAAT-box		CAAT	332	4	+	Nicotiana glutinosa
TaSCPL13-1B	CAAT-box		CAAT	485	4	-	Nicotiana glutinosa
TaSCPL13-1B	CAAT-box		CAAT	580	4	+	Nicotiana glutinosa
TaSCPL13-1B	CAAT-box		CAAT	706	4	+	Nicotiana glutinosa
TaSCPL13-1B	CAAT-box	common cis-acting element in promoter and enhancer regions	CAAAT	747	5	-	Pisum sativum
TaSCPL13-1B	CAAT-box	common cis-acting element in promoter and enhancer regions	CCAAT	995	5	-	Arabidopsis thaliana
TaSCPL13-1B	CAAT-box		CAAT	1122	4	-	Nicotiana glutinosa
TaSCPL13-1B	CAAT-box	common cis-acting element in promoter and enhancer regions	CAAAT	1203	5	+	Pisum sativum
TaSCPL13-1B	CAAT-box		CAAT	1212	4	-	Nicotiana glutinosa
TaSCPL13-1B	CAAT-box		CAAT	1245	4	+	Nicotiana glutinosa
TaSCPL13-1B	CAAT-box		CAAT	1310	4	-	Nicotiana glutinosa
TaSCPL13-1B	CAAT-box	common cis-acting element in promoter and enhancer regions	CCAAT	1324	5	+	Arabidopsis thaliana
TaSCPL13-1B	CAAT-box		CAAT	1325	4	+	Nicotiana glutinosa
TaSCPL13-1B	CAAT-box	common cis-acting element in promoter and enhancer regions	CAAAT	1357	5	-	Pisum sativum
TaSCPL13-1B	CAAT-box	common cis-acting element in promoter and enhancer regions	CAAAT	1427	5	+	Pisum sativum
TaSCPL13-1B	CAAT-box	common cis-acting element in promoter and enhancer regions	CAAAT	1433	5	+	Pisum sativum
TaSCPL13-1B	CAAT-box	common cis-acting element in promoter and enhancer regions	CAAAT	1504	5	+	Pisum sativum
TaSCPL13-1B	CAAT-box		CAAT	1507	4	-	Nicotiana glutinosa
TaSCPL13-1B	CAAT-box	common cis-acting element in promoter and enhancer regions	CAAAT	1514	5	+	Pisum sativum
TaSCPL13-1B	CAAT-box	common cis-acting element in promoter and enhancer regions	CAAAT	1587	5	-	Pisum sativum
TaSCPL13-1B	CAAT-box		CAAT	1789	4	-	Nicotiana glutinosa
TaSCPL13-1B	CAAT-box	common cis-acting element in promoter and enhancer regions	CAAAT	1822	5	-	Pisum sativum
TaSCPL13-1B	CAAT-box	common cis-acting element in promoter and enhancer regions	CAAAT	1847	5	-	Pisum sativum
TaSCPL13-1B	CAAT-box		CAAT	1875	4	-	Nicotiana glutinosa
TaSCPL13-1B	ABRE4		CACGTA	855	6	+	Zea mays
TaSCPL13-1B	O2-site	cis-acting regulatory element involved in zein metabolism regulation	GATGATGTGG	214	9	+	Zea mays
TaSCPL13-1B	GATA-motif	part of a light responsive element	GATAGGA	299	7	+	Arabidopsis thaliana
TaSCPL13-1B	WRE3		CCACCT	383	6	-	Pisum sativum
TaSCPL13-1B	circadian	cis-acting regulatory element involved in circadian control	CAAAGATATC	1115	9	+	Lycopersicon esculentum
TaSCPL13-1B	STRE		AGGGG	480	5	+	Arabidopsis thaliana
TaSCPL13-1B	STRE		AGGGG	609	5	+	Arabidopsis thaliana
TaSCPL13-1B	STRE		AGGGG	674	5	-	Arabidopsis thaliana
TaSCPL13-1B	STRE		AGGGG	692	5	-	Arabidopsis thaliana
TaSCPL13-1B	ABRE	cis-acting element involved in the abscisic acid responsiveness	ACGTG	33	5	-	Arabidopsis thaliana
TaSCPL13-1B	ABRE	cis-acting element involved in the abscisic acid responsiveness	ACGTG	60	5	+	Arabidopsis thaliana
TaSCPL13-1B	ABRE	cis-acting element involved in the abscisic acid responsiveness	ACGTG	277	5	+	Arabidopsis thaliana
TaSCPL13-1B	ABRE	cis-acting element involved in the abscisic acid responsiveness	ACGTG	539	5	+	Arabidopsis thaliana
TaSCPL13-1B	ABRE	cis-acting element involved in the abscisic acid responsiveness	CGTACGTGCA	853	9	-	Hordeum vulgare
TaSCPL13-1B	ABRE	cis-acting element involved in the abscisic acid responsiveness	ACGTG	855	5	-	Arabidopsis thaliana
TaSCPL13-1B	ABRE	cis-acting element involved in the abscisic acid responsiveness	TACGGTC	1163	7	+	Arabidopsis thaliana
TaSCPL13-1B	ABRE	cis-acting element involved in the abscisic acid responsiveness	GCCGCGTGGC	1891	9	+	Oryza sativa
TaSCPL13-1B	TGA-element	auxin-responsive element	AACGAC	1570	6	-	Brassica oleracea
TaSCPL13-1B	G-Box	cis-acting regulatory element involved in light responsiveness	CACGTT	33	6	+	Pisum sativum
TaSCPL13-1B	G-Box	cis-acting regulatory element involved in light responsiveness	CACGTT	276	6	-	Pisum sativum
TaSCPL13-1B	G-Box	cis-acting regulatory element involved in light responsiveness	TCCACATGGCA	508	10	-	Triticum aestivum
TaSCPL13-1B	W box		TTGACC	1049	6	-	Arabidopsis thaliana
TaSCPL13-1B	ABRE3a		TACGTG	855	6	-	Zea mays
TaSCPL13-1B	A-box	cis-acting regulatory element	CCGTCC	1471	6	-	Petroselinum crispum
TaSCPL14-1B	CGTCA-motif	cis-acting regulatory element involved in the MeJA-responsiveness	CGTCA	264	5	+	Hordeum vulgare
TaSCPL14-1B	CGTCA-motif	cis-acting regulatory element involved in the MeJA-responsiveness	CGTCA	594	5	-	Hordeum vulgare
TaSCPL14-1B	CGTCA-motif	cis-acting regulatory element involved in the MeJA-responsiveness	CGTCA	688	5	+	Hordeum vulgare
TaSCPL14-1B	CGTCA-motif	cis-acting regulatory element involved in the MeJA-responsiveness	CGTCA	729	5	+	Hordeum vulgare
TaSCPL14-1B	CGTCA-motif	cis-acting regulatory element involved in the MeJA-responsiveness	CGTCA	1214	5	-	Hordeum vulgare
TaSCPL14-1B		short_function	motif_sequence	58	4	-	organism
TaSCPL14-1B		short_function	motif_sequence	279	4	-	organism
TaSCPL14-1B		short_function	motif_sequence	369	4	-	organism
TaSCPL14-1B		short_function	motif_sequence	520	4	+	organism
TaSCPL14-1B		short_function	motif_sequence	558	4	+	organism
TaSCPL14-1B		short_function	motif_sequence	796	4	-	organism
TaSCPL14-1B		short_function	motif_sequence	816	4	-	organism
TaSCPL14-1B		short_function	motif_sequence	1080	4	+	organism
TaSCPL14-1B		short_function	motif_sequence	1101	4	-	organism
TaSCPL14-1B		short_function	motif_sequence	1154	4	+	organism
TaSCPL14-1B		short_function	motif_sequence	1282	4	+	organism
TaSCPL14-1B		short_function	motif_sequence	1368	4	-	organism
TaSCPL14-1B		short_function	motif_sequence	1686	4	-	organism
TaSCPL14-1B		short_function	motif_sequence	1741	4	+	organism
TaSCPL14-1B		short_function	motif_sequence	1837	4	-	organism
TaSCPL14-1B	MYB		CAACCA	411	6	+	Arabidopsis thaliana
TaSCPL14-1B	MYB		CAACCA	1377	6	+	Arabidopsis thaliana
TaSCPL14-1B	MYB		CAACCA	1422	6	+	Arabidopsis thaliana
TaSCPL14-1B	MYB		TAACCA	1896	6	+	Arabidopsis thaliana
TaSCPL14-1B	as-1		TGACG	264	5	-	Arabidopsis thaliana
TaSCPL14-1B	as-1		TGACG	594	5	+	Arabidopsis thaliana
TaSCPL14-1B	as-1		TGACG	688	5	-	Arabidopsis thaliana
TaSCPL14-1B	as-1		TGACG	729	5	-	Arabidopsis thaliana
TaSCPL14-1B	as-1		TGACG	1214	5	+	Arabidopsis thaliana
TaSCPL14-1B	NON		CAACGGCCACG	885	10	+	Nicotiana tabacum
TaSCPL14-1B	G-box	cis-acting regulatory element involved in light responsiveness	CACGAC	92	6	-	Zea mays
TaSCPL14-1B	G-box	cis-acting regulatory element involved in light responsiveness	CACGTC	977	6	-	Zea mays
TaSCPL14-1B	ACE	cis-acting element involved in light responsiveness	GACACGTATG	586	9	+	Petroselinum crispum
TaSCPL14-1B	MYC		CATGTG	439	6	-	Arabidopsis thaliana
TaSCPL14-1B	MYC		CATGTG	1102	6	-	Arabidopsis thaliana
TaSCPL14-1B	MYC		CATGTG	1153	6	+	Arabidopsis thaliana
TaSCPL14-1B	MYC		CATGTG	1738	6	-	Arabidopsis thaliana
TaSCPL14-1B	DRE1		ACCGAGA	249	7	+	Zea mays
TaSCPL14-1B	DRE core		GCCGAC	911	6	-	Arabidopsis thaliana
TaSCPL14-1B	DRE core		GCCGAC	957	6	+	Arabidopsis thaliana
TaSCPL14-1B	DRE core		GCCGAC	1410	6	+	Arabidopsis thaliana
TaSCPL14-1B	TGACG-motif	cis-acting regulatory element involved in the MeJA-responsiveness	TGACG	264	5	-	Hordeum vulgare
TaSCPL14-1B	TGACG-motif	cis-acting regulatory element involved in the MeJA-responsiveness	TGACG	594	5	+	Hordeum vulgare
TaSCPL14-1B	TGACG-motif	cis-acting regulatory element involved in the MeJA-responsiveness	TGACG	688	5	-	Hordeum vulgare
TaSCPL14-1B	TGACG-motif	cis-acting regulatory element involved in the MeJA-responsiveness	TGACG	729	5	-	Hordeum vulgare
TaSCPL14-1B	TGACG-motif	cis-acting regulatory element involved in the MeJA-responsiveness	TGACG	1214	5	+	Hordeum vulgare
TaSCPL14-1B	Unnamed__2		CCCCGG	1261	6	-	Zea mays
TaSCPL14-1B	MYB-like sequence		TAACCA	1896	6	+	Arabidopsis thaliana
TaSCPL14-1B	CCAAT-box	MYBHv1 binding site	CAACGG	498	6	+	Hordeum vulgare
TaSCPL14-1B	CCAAT-box	MYBHv1 binding site	CAACGG	783	6	+	Hordeum vulgare
TaSCPL14-1B	CCAAT-box	MYBHv1 binding site	CAACGG	885	6	+	Hordeum vulgare
TaSCPL14-1B	CCAAT-box	MYBHv1 binding site	CAACGG	891	6	+	Hordeum vulgare
TaSCPL14-1B	CCAAT-box	MYBHv1 binding site	CAACGG	1298	6	-	Hordeum vulgare
TaSCPL14-1B	CCAAT-box	MYBHv1 binding site	CAACGG	1564	6	-	Hordeum vulgare
TaSCPL14-1B	CCAAT-box	MYBHv1 binding site	CAACGG	1591	6	+	Hordeum vulgare
TaSCPL14-1B	Unnamed__1		CGTGG	414	5	-	Zea mays
TaSCPL14-1B	Unnamed__1		CGTGG	569	5	+	Zea mays
TaSCPL14-1B	Unnamed__1		CGTGG	666	5	-	Zea mays
TaSCPL14-1B	Unnamed__1		CGTGG	808	5	+	Zea mays
TaSCPL14-1B	Unnamed__1		CGTGG	968	5	+	Zea mays
TaSCPL14-1B	Unnamed__1		GCCACGTGGC	975	9	+	Petunia sp.
TaSCPL14-1B	Unnamed__1		CGTGG	979	5	+	Zea mays
TaSCPL14-1B	TATA-box	core promoter element around -30 of transcription start	TATAAAA	1024	7	-	Pisum sativum
TaSCPL14-1B	TATA-box	core promoter element around -30 of transcription start	TATAAA	1025	6	-	Helianthus annuus
TaSCPL14-1B	TATA-box	core promoter element around -30 of transcription start	TATAA	1026	5	-	Arabidopsis thaliana
TaSCPL14-1B	TATA-box	core promoter element around -30 of transcription start	TATA	1027	4	-	Arabidopsis thaliana
TaSCPL14-1B	TATA-box	core promoter element around -30 of transcription start	TATA	1862	4	-	Arabidopsis thaliana
TaSCPL14-1B	TATA-box	core promoter element around -30 of transcription start	TATTTAAA	1969	8	+	Arabidopsis thaliana
TaSCPL14-1B	CAAT-box		CAAT	191	4	+	Nicotiana glutinosa
TaSCPL14-1B	CAAT-box	common cis-acting element in promoter and enhancer regions	CAAAT	197	5	+	Pisum sativum
TaSCPL14-1B	CAAT-box		CAAT	268	4	-	Nicotiana glutinosa
TaSCPL14-1B	CAAT-box	common cis-acting element in promoter and enhancer regions	CCAAT	391	5	+	Arabidopsis thaliana
TaSCPL14-1B	CAAT-box		CAAT	392	4	+	Nicotiana glutinosa
TaSCPL14-1B	CAAT-box	common cis-acting element in promoter and enhancer regions	CCAAT	692	5	-	Arabidopsis thaliana
TaSCPL14-1B	CAAT-box		CAAT	899	4	-	Nicotiana glutinosa
TaSCPL14-1B	CAAT-box		CAAT	954	4	-	Nicotiana glutinosa
TaSCPL14-1B	CAAT-box	common cis-acting element in promoter and enhancer regions	CAAAT	1119	5	+	Pisum sativum
TaSCPL14-1B	CAAT-box		CAAT	1454	4	+	Nicotiana glutinosa
TaSCPL14-1B	CAAT-box		CAAT	1527	4	+	Nicotiana glutinosa
TaSCPL14-1B	CAAT-box		CAAT	1553	4	+	Nicotiana glutinosa
TaSCPL14-1B	CAAT-box	common cis-acting element in promoter and enhancer regions	CAAAT	1661	5	+	Pisum sativum
TaSCPL14-1B	CAAT-box	common cis-acting element in promoter and enhancer regions	CAAAT	1664	5	-	Pisum sativum
TaSCPL14-1B	CAAT-box	common cis-acting element in promoter and enhancer regions	CAAAT	1699	5	+	Pisum sativum
TaSCPL14-1B	CAAT-box		CAAT	1762	4	-	Nicotiana glutinosa
TaSCPL14-1B	CAAT-box		CAAT	1794	4	+	Nicotiana glutinosa
TaSCPL14-1B	CAAT-box		CAAT	1825	4	-	Nicotiana glutinosa
TaSCPL14-1B	CAAT-box		CAAT	1919	4	-	Nicotiana glutinosa
TaSCPL14-1B	CAAT-box		CAAT	1923	4	+	Nicotiana glutinosa
TaSCPL14-1B	O2-site	cis-acting regulatory element involved in zein metabolism regulation	GATGACATGG	1280	9	-	Zea mays
TaSCPL14-1B	MYB recognition site		CCGTTG	498	6	-	Arabidopsis thaliana
TaSCPL14-1B	MYB recognition site		CCGTTG	783	6	-	Arabidopsis thaliana
TaSCPL14-1B	MYB recognition site		CCGTTG	885	6	-	Arabidopsis thaliana
TaSCPL14-1B	MYB recognition site		CCGTTG	891	6	-	Arabidopsis thaliana
TaSCPL14-1B	MYB recognition site		CCGTTG	1298	6	+	Arabidopsis thaliana
TaSCPL14-1B	MYB recognition site		CCGTTG	1564	6	+	Arabidopsis thaliana
TaSCPL14-1B	MYB recognition site		CCGTTG	1591	6	-	Arabidopsis thaliana
TaSCPL14-1B	GC-motif	enhancer-like element involved in anoxic specific inducibility	CCCCCG	925	6	-	Zea mays
TaSCPL14-1B	GC-motif	enhancer-like element involved in anoxic specific inducibility	CCCCCG	1295	6	+	Zea mays
TaSCPL14-1B	MSA-like	cis-acting element involved in cell cycle regulation	(T/C)C(T/C)AACGG(T/C)(T/C)A	883	8.5	+	Catharanthus roseus
TaSCPL14-1B	Unnamed__4		CTCC	42	4	+	Petroselinum hortense
TaSCPL14-1B	Unnamed__4		CTCC	113	4	+	Petroselinum hortense
TaSCPL14-1B	Unnamed__4		CTCC	116	4	+	Petroselinum hortense
TaSCPL14-1B	Unnamed__4		CTCC	175	4	-	Petroselinum hortense
TaSCPL14-1B	Unnamed__4		CTCC	178	4	-	Petroselinum hortense
TaSCPL14-1B	Unnamed__4		CTCC	279	4	-	Petroselinum hortense
TaSCPL14-1B	Unnamed__4		CTCC	288	4	-	Petroselinum hortense
TaSCPL14-1B	Unnamed__4		CTCC	312	4	-	Petroselinum hortense
TaSCPL14-1B	Unnamed__4		CTCC	433	4	-	Petroselinum hortense
TaSCPL14-1B	Unnamed__4		CTCC	522	4	+	Petroselinum hortense
TaSCPL14-1B	Unnamed__4		CTCC	539	4	-	Petroselinum hortense
TaSCPL14-1B	Unnamed__4		CTCC	581	4	+	Petroselinum hortense
TaSCPL14-1B	Unnamed__4		CTCC	613	4	+	Petroselinum hortense
TaSCPL14-1B	Unnamed__4		CTCC	625	4	+	Petroselinum hortense
TaSCPL14-1B	Unnamed__4		CTCC	641	4	-	Petroselinum hortense
TaSCPL14-1B	Unnamed__4		CTCC	872	4	-	Petroselinum hortense
TaSCPL14-1B	Unnamed__4		CTCC	876	4	-	Petroselinum hortense
TaSCPL14-1B	Unnamed__4		CTCC	920	4	-	Petroselinum hortense
TaSCPL14-1B	Unnamed__4		CTCC	994	4	+	Petroselinum hortense
TaSCPL14-1B	Unnamed__4		CTCC	1012	4	+	Petroselinum hortense
TaSCPL14-1B	Unnamed__4		CTCC	1070	4	+	Petroselinum hortense
TaSCPL14-1B	Unnamed__4		CTCC	1082	4	+	Petroselinum hortense
TaSCPL14-1B	Unnamed__4		CTCC	1089	4	+	Petroselinum hortense
TaSCPL14-1B	Unnamed__4		CTCC	1133	4	-	Petroselinum hortense
TaSCPL14-1B	Unnamed__4		CTCC	1237	4	-	Petroselinum hortense
TaSCPL14-1B	Unnamed__4		CTCC	1293	4	+	Petroselinum hortense
TaSCPL14-1B	Unnamed__4		CTCC	1368	4	-	Petroselinum hortense
TaSCPL14-1B	Unnamed__4		CTCC	1507	4	-	Petroselinum hortense
TaSCPL14-1B	Unnamed__4		CTCC	1727	4	+	Petroselinum hortense
TaSCPL14-1B	Unnamed__4		CTCC	1785	4	+	Petroselinum hortense
TaSCPL14-1B	Unnamed__4		CTCC	1853	4	+	Petroselinum hortense
TaSCPL14-1B	I-box	part of a light responsive element	gGATAAGGTG	607	9	-	Zea mays
TaSCPL14-1B	CAT-box	cis-acting regulatory element related to meristem expression	GCCACT	8	6	-	Arabidopsis thaliana
TaSCPL14-1B	CAT-box	cis-acting regulatory element related to meristem expression	GCCACT	304	6	-	Arabidopsis thaliana
TaSCPL14-1B	CAT-box	cis-acting regulatory element related to meristem expression	GCCACT	742	6	-	Arabidopsis thaliana
TaSCPL14-1B	CAT-box	cis-acting regulatory element related to meristem expression	GCCACT	1224	6	+	Arabidopsis thaliana
TaSCPL14-1B	TGA-element	auxin-responsive element	AACGAC	63	6	-	Brassica oleracea
TaSCPL14-1B	TGA-element	auxin-responsive element	AACGAC	295	6	+	Brassica oleracea
TaSCPL14-1B	TGA-element	auxin-responsive element	AACGAC	1382	6	+	Brassica oleracea
TaSCPL14-1B	TGA-element	auxin-responsive element	AACGAC	1613	6	-	Brassica oleracea
TaSCPL14-1B	STRE		AGGGG	239	5	+	Arabidopsis thaliana
TaSCPL14-1B	STRE		AGGGG	774	5	+	Arabidopsis thaliana
TaSCPL14-1B	STRE		AGGGG	1067	5	-	Arabidopsis thaliana
TaSCPL14-1B	STRE		AGGGG	1162	5	-	Arabidopsis thaliana
TaSCPL14-1B	STRE		AGGGG	1210	5	-	Arabidopsis thaliana
TaSCPL14-1B	STRE		AGGGG	1246	5	+	Arabidopsis thaliana
TaSCPL14-1B	STRE		AGGGG	1336	5	+	Arabidopsis thaliana
TaSCPL14-1B	ABRE	cis-acting element involved in the abscisic acid responsiveness	GACACGTGGC	4	9	+	Triticum aestivum
TaSCPL14-1B	ABRE	cis-acting element involved in the abscisic acid responsiveness	ACGTG	978	5	+	Arabidopsis thaliana
TaSCPL14-1B	ABRE	cis-acting element involved in the abscisic acid responsiveness	AACCCGG	1258	7	+	Arabidopsis thaliana
TaSCPL14-1B	plant_AP-2-like	?	CGACCAGG	1609	8	-	Oryza sativa
TaSCPL14-1B	Sp1	light responsive element	GGGCGG	846	6	-	Oryza sativa
TaSCPL14-1B	Sp1	light responsive element	GGGCGG	928	6	+	Oryza sativa
TaSCPL14-1B	Sp1	light responsive element	GGGCGG	1207	6	-	Oryza sativa
TaSCPL14-1B	Sp1	light responsive element	GGGCGG	1344	6	+	Oryza sativa
TaSCPL14-1B	Sp1	light responsive element	GGGCGG	1364	6	+	Oryza sativa
TaSCPL14-1B	WRE3		CCACCT	109	6	+	Pisum sativum
TaSCPL14-1B	WRE3		CCACCT	606	6	+	Pisum sativum
TaSCPL15-1B	Unnamed__1		CGTGG	1078	5	-	Zea mays
TaSCPL15-1B	AT~TATA-box		TATATA	106	6	+	Arabidopsis thaliana
TaSCPL15-1B	MYB-like sequence		TAACCA	1075	6	+	Arabidopsis thaliana
TaSCPL15-1B	MYB-like sequence		TAACCA	1653	6	+	Arabidopsis thaliana
TaSCPL15-1B	MYB-like sequence		TAACCA	1662	6	-	Arabidopsis thaliana
TaSCPL15-1B	MYB-like sequence		TAACCA	1913	6	+	Arabidopsis thaliana
TaSCPL15-1B	TATA-box	core promoter element around -30 of transcription start	TATTTAAA	100	8	-	Arabidopsis thaliana
TaSCPL15-1B	TATA-box	core promoter element around -30 of transcription start	ATATAT	105	6	+	Brassica napus
TaSCPL15-1B	TATA-box	core promoter element around -30 of transcription start	TATATA	106	6	+	Arabidopsis thaliana
TaSCPL15-1B	TATA-box	core promoter element around -30 of transcription start	ATATAA	107	6	+	Brassica oleracea
TaSCPL15-1B	TATA-box	core promoter element around -30 of transcription start	TATA	108	4	+	Arabidopsis thaliana
TaSCPL15-1B	TATA-box	core promoter element around -30 of transcription start	ATATAA	960	6	+	Brassica oleracea
TaSCPL15-1B	TATA-box	core promoter element around -30 of transcription start	TATA	961	4	+	Arabidopsis thaliana
TaSCPL15-1B	TATA-box	core promoter element around -30 of transcription start	TATA	984	4	+	Arabidopsis thaliana
TaSCPL15-1B	TATA-box	core promoter element around -30 of transcription start	ATATAA	1072	6	+	Brassica oleracea
TaSCPL15-1B	TATA-box	core promoter element around -30 of transcription start	TATA	1073	4	-	Arabidopsis thaliana
TaSCPL15-1B	TATA-box	core promoter element around -30 of transcription start	TATACA	1513	6	-	Helianthus annuus
TaSCPL15-1B	TATA-box	core promoter element around -30 of transcription start	TATA	1515	4	-	Arabidopsis thaliana
TaSCPL15-1B	TATA-box	core promoter element around -30 of transcription start	ATTATA	1952	6	+	Brassica napus
TaSCPL15-1B	TATA-box	core promoter element around -30 of transcription start	TATAA	1953	5	-	Arabidopsis thaliana
TaSCPL15-1B	TATA-box	core promoter element around -30 of transcription start	TATA	1954	4	-	Arabidopsis thaliana
TaSCPL15-1B	TATA-box	core promoter element around -30 of transcription start	TATA	1975	4	-	Arabidopsis thaliana
TaSCPL15-1B	ARE	cis-acting regulatory element essential for the anaerobic induction	AAACCA	58	6	-	Zea mays
TaSCPL15-1B	ARE	cis-acting regulatory element essential for the anaerobic induction	AAACCA	217	6	-	Zea mays
TaSCPL15-1B	ARE	cis-acting regulatory element essential for the anaerobic induction	AAACCA	278	6	-	Zea mays
TaSCPL15-1B	AT-rich sequence	element for maximal elicitor-mediated activation (2copies)	TAAAATACT	388	9	-	Pisum sativum
TaSCPL15-1B	AuxRR-core	cis-acting regulatory element involved in auxin responsiveness	GGTCCAT	692	7	+	Nicotiana tabacum
TaSCPL15-1B	AAGAA-motif		GAAAGAA	898	7	+	Avena sativa
TaSCPL15-1B	AAGAA-motif		GAAAGAA	905	7	+	Avena sativa
TaSCPL15-1B	AAGAA-motif		GAAAGAA	1577	7	+	Avena sativa
TaSCPL15-1B	AT-rich element	binding site of AT-rich DNA binding protein (ATBP-1)	ATAGAAATCAA	291	10	-	Glycine max
TaSCPL15-1B	MYC		CATGTG	428	6	-	Arabidopsis thaliana
TaSCPL15-1B	MYC		CATGTG	430	6	+	Arabidopsis thaliana
TaSCPL15-1B	MYC		CAATTG	555	6	+	Arabidopsis thaliana
TaSCPL15-1B	MYC		CATGTG	603	6	+	Arabidopsis thaliana
TaSCPL15-1B	MYC		CATTTG	643	6	+	Arabidopsis thaliana
TaSCPL15-1B	MYC		CATGTG	1706	6	-	Arabidopsis thaliana
TaSCPL15-1B	MYC		CATGTG	1845	6	-	Arabidopsis thaliana
TaSCPL15-1B	MYC		CATGTG	1847	6	+	Arabidopsis thaliana
TaSCPL15-1B	TC-rich repeats	cis-acting element involved in defense and stress responsiveness	GTTTTCTTAC	483	9	-	Nicotiana tabacum
TaSCPL15-1B	G-box	cis-acting regulatory element involved in light responsiveness	CACGAC	459	6	+	Zea mays
TaSCPL15-1B	Box 4	part of a conserved DNA module involved in light responsiveness	ATTAAT	1681	6	-	Petroselinum crispum
TaSCPL15-1B	ERE		ATTTCATA	229	8	+	Nicotiana glutinos
TaSCPL15-1B	MBS	MYB binding site involved in drought-inducibility	CAACTG	873	6	-	Arabidopsis thaliana
TaSCPL15-1B	RY-element	cis-acting regulatory element involved in seed-specific regulation	CATGCATG	1211	8	-	Helianthus annuus
TaSCPL15-1B	MYB		CAACCA	186	6	+	Arabidopsis thaliana
TaSCPL15-1B	MYB		TAACCA	1075	6	+	Arabidopsis thaliana
TaSCPL15-1B	MYB		TAACCA	1653	6	+	Arabidopsis thaliana
TaSCPL15-1B	MYB		TAACCA	1662	6	-	Arabidopsis thaliana
TaSCPL15-1B	MYB		TAACCA	1913	6	+	Arabidopsis thaliana
TaSCPL15-1B		short_function	motif_sequence	52	4	+	organism
TaSCPL15-1B		short_function	motif_sequence	70	4	+	organism
TaSCPL15-1B		short_function	motif_sequence	89	4	+	organism
TaSCPL15-1B		short_function	motif_sequence	673	4	+	organism
TaSCPL15-1B		short_function	motif_sequence	870	4	-	organism
TaSCPL15-1B		short_function	motif_sequence	1010	4	-	organism
TaSCPL15-1B		short_function	motif_sequence	1208	4	-	organism
TaSCPL15-1B		short_function	motif_sequence	1499	4	-	organism
TaSCPL15-1B		short_function	motif_sequence	1705	4	-	organism
TaSCPL15-1B		short_function	motif_sequence	1766	4	-	organism
TaSCPL15-1B		short_function	motif_sequence	1869	4	+	organism
TaSCPL15-1B		short_function	motif_sequence	1965	4	+	organism
TaSCPL15-1B	CTAG-motif		ACTAGCAGAA	1928	9	+	Avena sativa
TaSCPL15-1B	ATCT-motif	part of a conserved DNA module involved in light responsiveness	AATCTAATCC	287	9	-	Pisum sativum
TaSCPL15-1B	GATA-motif	part of a light responsive element	GATAGGA	238	7	+	Arabidopsis thaliana
TaSCPL15-1B	GATA-motif	part of a light responsive element	GATAGGA	312	7	+	Arabidopsis thaliana
TaSCPL15-1B	GATA-motif	part of a light responsive element	GATAGGG	996	7	-	Pisum sativum
TaSCPL15-1B	Sp1	light responsive element	GGGCGG	1452	6	-	Oryza sativa
TaSCPL15-1B	STRE		AGGGG	825	5	+	Arabidopsis thaliana
TaSCPL15-1B	STRE		AGGGG	995	5	-	Arabidopsis thaliana
TaSCPL15-1B	STRE		AGGGG	1141	5	+	Arabidopsis thaliana
TaSCPL15-1B	STRE		AGGGG	1741	5	-	Arabidopsis thaliana
TaSCPL15-1B	STRE		AGGGG	1880	5	-	Arabidopsis thaliana
TaSCPL15-1B	STRE		AGGGG	1909	5	-	Arabidopsis thaliana
TaSCPL15-1B	TGA-element	auxin-responsive element	AACGAC	917	6	-	Brassica oleracea
TaSCPL15-1B	Unnamed__4		CTCC	211	4	+	Petroselinum hortense
TaSCPL15-1B	Unnamed__4		CTCC	269	4	-	Petroselinum hortense
TaSCPL15-1B	Unnamed__4		CTCC	496	4	-	Petroselinum hortense
TaSCPL15-1B	Unnamed__4		CTCC	664	4	+	Petroselinum hortense
TaSCPL15-1B	Unnamed__4		CTCC	878	4	-	Petroselinum hortense
TaSCPL15-1B	Unnamed__4		CTCC	881	4	-	Petroselinum hortense
TaSCPL15-1B	Unnamed__4		CTCC	895	4	-	Petroselinum hortense
TaSCPL15-1B	Unnamed__4		CTCC	1121	4	-	Petroselinum hortense
TaSCPL15-1B	Unnamed__4		CTCC	1163	4	-	Petroselinum hortense
TaSCPL15-1B	Unnamed__4		CTCC	1171	4	-	Petroselinum hortense
TaSCPL15-1B	Unnamed__4		CTCC	1310	4	+	Petroselinum hortense
TaSCPL15-1B	Unnamed__4		CTCC	1318	4	+	Petroselinum hortense
TaSCPL15-1B	Unnamed__4		CTCC	1450	4	+	Petroselinum hortense
TaSCPL15-1B	Unnamed__4		CTCC	1471	4	-	Petroselinum hortense
TaSCPL15-1B	Unnamed__4		CTCC	1505	4	+	Petroselinum hortense
TaSCPL15-1B	Unnamed__4		CTCC	1711	4	-	Petroselinum hortense
TaSCPL15-1B	Unnamed__4		CTCC	1763	4	-	Petroselinum hortense
TaSCPL15-1B	Unnamed__4		CTCC	1794	4	-	Petroselinum hortense
TaSCPL15-1B	Unnamed__4		CTCC	1939	4	+	Petroselinum hortense
TaSCPL15-1B	AE-box	part of a module for light response	AGAAACAA	883	8	+	Arabidopsis thaliana
TaSCPL15-1B	Myb		CAACTG	873	6	-	Arabidopsis thaliana
TaSCPL15-1B	CAAT-box		CAAT	24	4	-	Nicotiana glutinosa
TaSCPL15-1B	CAAT-box		CAAT	34	4	-	Nicotiana glutinosa
TaSCPL15-1B	CAAT-box	common cis-acting element in promoter and enhancer regions	CCAAT	289	5	-	Arabidopsis thaliana
TaSCPL15-1B	CAAT-box	common cis-acting element in promoter and enhancer regions	CCAAT	320	5	+	Arabidopsis thaliana
TaSCPL15-1B	CAAT-box		CAAT	321	4	+	Nicotiana glutinosa
TaSCPL15-1B	CAAT-box		CAAT	336	4	+	Nicotiana glutinosa
TaSCPL15-1B	CAAT-box		CAAT	492	4	+	Nicotiana glutinosa
TaSCPL15-1B	CAAT-box	common cis-acting element in promoter and enhancer regions	CAAAT	527	5	+	Pisum sativum
TaSCPL15-1B	CAAT-box		CAAT	541	4	+	Nicotiana glutinosa
TaSCPL15-1B	CAAT-box		CAAT	555	4	+	Nicotiana glutinosa
TaSCPL15-1B	CAAT-box		CAAT	557	4	-	Nicotiana glutinosa
TaSCPL15-1B	CAAT-box		CAAT	580	4	-	Nicotiana glutinosa
TaSCPL15-1B	CAAT-box	common cis-acting element in promoter and enhancer regions	CAAAT	644	5	-	Pisum sativum
TaSCPL15-1B	CAAT-box		CAAT	711	4	-	Nicotiana glutinosa
TaSCPL15-1B	CAAT-box		CAAT	750	4	+	Nicotiana glutinosa
TaSCPL15-1B	CAAT-box	common cis-acting element in promoter and enhancer regions	CCAAT	957	5	+	Arabidopsis thaliana
TaSCPL15-1B	CAAT-box		CAAT	958	4	+	Nicotiana glutinosa
TaSCPL15-1B	CAAT-box		CAAT	1024	4	+	Nicotiana glutinosa
TaSCPL15-1B	CAAT-box		CAAT	1103	4	+	Nicotiana glutinosa
TaSCPL15-1B	CAAT-box		CAAT	1285	4	-	Nicotiana glutinosa
TaSCPL15-1B	CAAT-box		CAAT	1329	4	+	Nicotiana glutinosa
TaSCPL15-1B	CAAT-box	common cis-acting element in promoter and enhancer regions	CCAAT	1381	5	+	Arabidopsis thaliana
TaSCPL15-1B	CAAT-box		CAAT	1382	4	+	Nicotiana glutinosa
TaSCPL15-1B	CAAT-box	common cis-acting element in promoter and enhancer regions	CCAAT	1717	5	+	Arabidopsis thaliana
TaSCPL15-1B	CAAT-box		CAAT	1718	4	+	Nicotiana glutinosa
TaSCPL15-1B	CAAT-box	common cis-acting element in promoter and enhancer regions	CCAAT	1729	5	+	Arabidopsis thaliana
TaSCPL15-1B	CAAT-box		CAAT	1730	4	+	Nicotiana glutinosa
TaSCPL15-1B	CAAT-box		CAAT	1770	4	-	Nicotiana glutinosa
TaSCPL15-1B	CAAT-box	common cis-acting element in promoter and enhancer regions	CCAAT	1787	5	-	Arabidopsis thaliana
TaSCPL15-1B	TCCC-motif	part of a light responsive element	TCTCCCT	1317	7	+	Spinacia oleracea
TaSCPL15-1B	Unnamed__16		GCTGCCCGTC	1079	9	-	Zea mays
TaSCPL16-1B	CAAT-box	common cis-acting element in promoter and enhancer regions	CAAAT	3	5	+	Pisum sativum
TaSCPL16-1B	CAAT-box	common cis-acting element in promoter and enhancer regions	CAAAT	22	5	+	Pisum sativum
TaSCPL16-1B	CAAT-box		CAAT	88	4	+	Nicotiana glutinosa
TaSCPL16-1B	CAAT-box	common cis-acting element in promoter and enhancer regions	CAAAT	96	5	+	Pisum sativum
TaSCPL16-1B	CAAT-box	common cis-acting element in promoter and enhancer regions	CAAAT	99	5	-	Pisum sativum
TaSCPL16-1B	CAAT-box	common cis-acting element in promoter and enhancer regions	CCAAT	153	5	-	Arabidopsis thaliana
TaSCPL16-1B	CAAT-box	common cis-acting element in promoter and enhancer regions	CAAAT	255	5	-	Pisum sativum
TaSCPL16-1B	CAAT-box		CAAT	279	4	-	Nicotiana glutinosa
TaSCPL16-1B	CAAT-box	common cis-acting element in promoter and enhancer regions	CAAAT	470	5	-	Pisum sativum
TaSCPL16-1B	CAAT-box		CAAT	602	4	+	Nicotiana glutinosa
TaSCPL16-1B	CAAT-box		CAAT	656	4	+	Nicotiana glutinosa
TaSCPL16-1B	CAAT-box	common cis-acting element in promoter and enhancer regions	CAAAT	690	5	-	Pisum sativum
TaSCPL16-1B	CAAT-box	common cis-acting element in promoter and enhancer regions	CCAAT	704	5	+	Arabidopsis thaliana
TaSCPL16-1B	CAAT-box		CAAT	705	4	+	Nicotiana glutinosa
TaSCPL16-1B	CAAT-box	common cis-acting element in promoter and enhancer regions	CAAAT	729	5	-	Pisum sativum
TaSCPL16-1B	CAAT-box		CAAT	790	4	-	Nicotiana glutinosa
TaSCPL16-1B	CAAT-box	common cis-acting element in promoter and enhancer regions	CAAAT	814	5	+	Pisum sativum
TaSCPL16-1B	CAAT-box		CAAT	831	4	-	Nicotiana glutinosa
TaSCPL16-1B	CAAT-box	common cis-acting element in promoter and enhancer regions	CAAAT	967	5	+	Pisum sativum
TaSCPL16-1B	CAAT-box		CAAT	975	4	-	Nicotiana glutinosa
TaSCPL16-1B	CAAT-box		CAAT	1069	4	+	Nicotiana glutinosa
TaSCPL16-1B	CAAT-box		CAAT	1093	4	+	Nicotiana glutinosa
TaSCPL16-1B	CAAT-box		CAAT	1157	4	-	Nicotiana glutinosa
TaSCPL16-1B	CAAT-box	common cis-acting element in promoter and enhancer regions	CAAAT	1218	5	+	Pisum sativum
TaSCPL16-1B	CAAT-box	common cis-acting element in promoter and enhancer regions	CAAAT	1257	5	-	Pisum sativum
TaSCPL16-1B	CAAT-box	common cis-acting element in promoter and enhancer regions	TGCCAAC	1406	7	-	Petunia hybrida
TaSCPL16-1B	CAAT-box		CAAT	1485	4	+	Nicotiana glutinosa
TaSCPL16-1B	CAAT-box		CAAT	1653	4	-	Nicotiana glutinosa
TaSCPL16-1B	CAAT-box	common cis-acting element in promoter and enhancer regions	CAAAT	1734	5	+	Pisum sativum
TaSCPL16-1B	CAAT-box		CAAT	1750	4	-	Nicotiana glutinosa
TaSCPL16-1B	CAAT-box	common cis-acting element in promoter and enhancer regions	CAAAT	1786	5	-	Pisum sativum
TaSCPL16-1B	CAAT-box		CAAT	1889	4	-	Nicotiana glutinosa
TaSCPL16-1B	CAAT-box	common cis-acting element in promoter and enhancer regions	CAAAT	1963	5	-	Pisum sativum
TaSCPL16-1B	CAAT-box		CAAT	1972	4	+	Nicotiana glutinosa
TaSCPL16-1B	Unnamed__4		CTCC	591	4	+	Petroselinum hortense
TaSCPL16-1B	Unnamed__4		CTCC	747	4	+	Petroselinum hortense
TaSCPL16-1B	Unnamed__4		CTCC	761	4	+	Petroselinum hortense
TaSCPL16-1B	Unnamed__4		CTCC	924	4	+	Petroselinum hortense
TaSCPL16-1B	Unnamed__4		CTCC	963	4	+	Petroselinum hortense
TaSCPL16-1B	Unnamed__4		CTCC	1184	4	+	Petroselinum hortense
TaSCPL16-1B	Unnamed__4		CTCC	1246	4	+	Petroselinum hortense
TaSCPL16-1B	Unnamed__4		CTCC	1378	4	-	Petroselinum hortense
TaSCPL16-1B	Unnamed__4		CTCC	1398	4	-	Petroselinum hortense
TaSCPL16-1B	Unnamed__4		CTCC	1418	4	-	Petroselinum hortense
TaSCPL16-1B	Unnamed__4		CTCC	1628	4	-	Petroselinum hortense
TaSCPL16-1B	Unnamed__4		CTCC	1878	4	-	Petroselinum hortense
TaSCPL16-1B	Unnamed__4		CTCC	1882	4	-	Petroselinum hortense
TaSCPL16-1B	Myb		CAACTG	15	6	-	Arabidopsis thaliana
TaSCPL16-1B	Myb		CAACTG	713	6	-	Arabidopsis thaliana
TaSCPL16-1B	W box		TTGACC	1591	6	+	Arabidopsis thaliana
TaSCPL16-1B	F-box		CTATTCTCATT	1973	10	-	Lycopersicon esculentum
TaSCPL16-1B	CAT-box	cis-acting regulatory element related to meristem expression	GCCACT	619	6	+	Arabidopsis thaliana
TaSCPL16-1B	A-box	cis-acting regulatory element	CCGTCC	1191	6	+	Petroselinum crispum
TaSCPL16-1B	A-box	cis-acting regulatory element	CCGTCC	1992	6	+	Petroselinum crispum
TaSCPL16-1B	Sp1	light responsive element	GGGCGG	1532	6	+	Oryza sativa
TaSCPL16-1B	Sp1	light responsive element	GGGCGG	1584	6	+	Oryza sativa
TaSCPL16-1B	WRE3		CCACCT	376	6	-	Pisum sativum
TaSCPL16-1B	GT1-motif	light responsive element	GGTTAA	335	6	+	Arabidopsis thaliana
TaSCPL16-1B	STRE		AGGGG	331	5	+	Arabidopsis thaliana
TaSCPL16-1B	STRE		AGGGG	960	5	-	Arabidopsis thaliana
TaSCPL16-1B	STRE		AGGGG	1122	5	-	Arabidopsis thaliana
TaSCPL16-1B	STRE		AGGGG	1426	5	+	Arabidopsis thaliana
TaSCPL16-1B	STRE		AGGGG	1668	5	+	Arabidopsis thaliana
TaSCPL16-1B	CCGTCC motif		CCGTCC	1191	6	+	Nicotiana tabacum
TaSCPL16-1B	CCGTCC motif		CCGTCC	1992	6	+	Nicotiana tabacum
TaSCPL16-1B	GTGGC-motif	part of a light responsive element	CATCGTGTGGC	1652	10	+	Arabidopsis thaliana
TaSCPL16-1B	CGTCA-motif	cis-acting regulatory element involved in the MeJA-responsiveness	CGTCA	1006	5	+	Hordeum vulgare
TaSCPL16-1B	CGTCA-motif	cis-acting regulatory element involved in the MeJA-responsiveness	CGTCA	1453	5	-	Hordeum vulgare
TaSCPL16-1B		short_function	motif_sequence	54	4	+	organism
TaSCPL16-1B		short_function	motif_sequence	197	4	+	organism
TaSCPL16-1B		short_function	motif_sequence	203	4	-	organism
TaSCPL16-1B		short_function	motif_sequence	212	4	-	organism
TaSCPL16-1B		short_function	motif_sequence	442	4	+	organism
TaSCPL16-1B		short_function	motif_sequence	630	4	-	organism
TaSCPL16-1B		short_function	motif_sequence	720	4	+	organism
TaSCPL16-1B		short_function	motif_sequence	1035	4	-	organism
TaSCPL16-1B		short_function	motif_sequence	1095	4	+	organism
TaSCPL16-1B		short_function	motif_sequence	1244	4	+	organism
TaSCPL16-1B		short_function	motif_sequence	1319	4	-	organism
TaSCPL16-1B		short_function	motif_sequence	1333	4	+	organism
TaSCPL16-1B		short_function	motif_sequence	1514	4	-	organism
TaSCPL16-1B		short_function	motif_sequence	1646	4	+	organism
TaSCPL16-1B		short_function	motif_sequence	1757	4	-	organism
TaSCPL16-1B		short_function	motif_sequence	1856	4	-	organism
TaSCPL16-1B	ERE		ATTTCATA	933	8	-	Nicotiana glutinos
TaSCPL16-1B	MYC		CATTTG	469	6	+	Arabidopsis thaliana
TaSCPL16-1B	MYC		CATTTG	728	6	+	Arabidopsis thaliana
TaSCPL16-1B	MYC		CATGTG	800	6	-	Arabidopsis thaliana
TaSCPL16-1B	MYC		CATGTG	802	6	+	Arabidopsis thaliana
TaSCPL16-1B	MYC		CATTTG	814	6	-	Arabidopsis thaliana
TaSCPL16-1B	MYC		CATGTG	981	6	-	Arabidopsis thaliana
TaSCPL16-1B	MYC		CATTTG	1218	6	-	Arabidopsis thaliana
TaSCPL16-1B	MYC		CATTTG	1256	6	+	Arabidopsis thaliana
TaSCPL16-1B	G-box	cis-acting regulatory element involved in light responsiveness	CACGAC	1131	6	+	Zea mays
TaSCPL16-1B	G-box	cis-acting regulatory element involved in light responsiveness	CACGAC	1502	6	-	Zea mays
TaSCPL16-1B	MBS	MYB binding site involved in drought-inducibility	CAACTG	15	6	-	Arabidopsis thaliana
TaSCPL16-1B	MBS	MYB binding site involved in drought-inducibility	CAACTG	713	6	-	Arabidopsis thaliana
TaSCPL16-1B	TCA-element	cis-acting element involved in salicylic acid responsiveness	CCATCTTTTT	310	9	-	Nicotiana tabacum
TaSCPL16-1B	TCA-element	cis-acting element involved in salicylic acid responsiveness	CCATCTTTTT	372	9	-	Nicotiana tabacum
TaSCPL16-1B	as-1		TGACG	1006	5	-	Arabidopsis thaliana
TaSCPL16-1B	as-1		TGACG	1453	5	+	Arabidopsis thaliana
TaSCPL16-1B	TATA		TATAAAAT	6	8	-	Arabidopsis thaliana
TaSCPL16-1B	TATA		TATAAAAT	65	8	-	Arabidopsis thaliana
TaSCPL16-1B	CCGTCC-box		CCGTCC	1191	6	+	Petroselinum hortense
TaSCPL16-1B	CCGTCC-box		CCGTCC	1992	6	+	Petroselinum hortense
TaSCPL16-1B	3-AF1 binding site	light responsive element	TAAGAGAGGAA	892	10	+	Solanum tuberosum
TaSCPL16-1B	AAGAA-motif		GAAAGAA	300	7	+	Avena sativa
TaSCPL16-1B	AAGAA-motif		GAAAGAA	1633	7	+	Avena sativa
TaSCPL16-1B	TGACG-motif	cis-acting regulatory element involved in the MeJA-responsiveness	TGACG	1006	5	-	Hordeum vulgare
TaSCPL16-1B	TGACG-motif	cis-acting regulatory element involved in the MeJA-responsiveness	TGACG	1453	5	+	Hordeum vulgare
TaSCPL16-1B	DRE core		GCCGAC	396	6	-	Arabidopsis thaliana
TaSCPL16-1B	DRE core		GCCGAC	1309	6	-	Arabidopsis thaliana
TaSCPL16-1B	TATA-box	core promoter element around -30 of transcription start	TATAAAA	7	7	-	Pisum sativum
TaSCPL16-1B	TATA-box	core promoter element around -30 of transcription start	TATAAA	8	6	-	Helianthus annuus
TaSCPL16-1B	TATA-box	core promoter element around -30 of transcription start	TATAA	9	5	-	Arabidopsis thaliana
TaSCPL16-1B	TATA-box	core promoter element around -30 of transcription start	TATA	10	4	+	Arabidopsis thaliana
TaSCPL16-1B	TATA-box	core promoter element around -30 of transcription start	TATAAAT	25	7	-	Brassica juncea
TaSCPL16-1B	TATA-box	core promoter element around -30 of transcription start	TATAAA	26	6	-	Helianthus annuus
TaSCPL16-1B	TATA-box	core promoter element around -30 of transcription start	TATAA	27	5	-	Arabidopsis thaliana
TaSCPL16-1B	TATA-box	core promoter element around -30 of transcription start	TATA	28	4	+	Arabidopsis thaliana
TaSCPL16-1B	TATA-box	core promoter element around -30 of transcription start	TATAAAA	66	7	-	Pisum sativum
TaSCPL16-1B	TATA-box	core promoter element around -30 of transcription start	TATAAA	67	6	-	Helianthus annuus
TaSCPL16-1B	TATA-box	core promoter element around -30 of transcription start	TATAA	68	5	-	Arabidopsis thaliana
TaSCPL16-1B	TATA-box	core promoter element around -30 of transcription start	TATA	69	4	+	Arabidopsis thaliana
TaSCPL16-1B	TATA-box	core promoter element around -30 of transcription start	TATTTAAA	118	8	-	Arabidopsis thaliana
TaSCPL16-1B	TATA-box	core promoter element around -30 of transcription start	ATATAT	161	6	+	Brassica napus
TaSCPL16-1B	TATA-box	core promoter element around -30 of transcription start	TATATA	162	6	+	Arabidopsis thaliana
TaSCPL16-1B	TATA-box	core promoter element around -30 of transcription start	ATATAT	163	6	+	Brassica napus
TaSCPL16-1B	TATA-box	core promoter element around -30 of transcription start	TATATA	164	6	+	Arabidopsis thaliana
TaSCPL16-1B	TATA-box	core promoter element around -30 of transcription start	TATA	166	4	+	Arabidopsis thaliana
TaSCPL16-1B	TATA-box	core promoter element around -30 of transcription start	TATACA	1025	6	-	Helianthus annuus
TaSCPL16-1B	TATA-box	core promoter element around -30 of transcription start	TATA	1027	4	-	Arabidopsis thaliana
TaSCPL16-1B	TATA-box	core promoter element around -30 of transcription start	TATA	1610	4	-	Arabidopsis thaliana
TaSCPL16-1B	TATA-box	core promoter element around -30 of transcription start	ATTATA	1800	6	+	Brassica napus
TaSCPL16-1B	TATA-box	core promoter element around -30 of transcription start	TATAA	1801	5	-	Arabidopsis thaliana
TaSCPL16-1B	TATA-box	core promoter element around -30 of transcription start	TATA	1802	4	-	Arabidopsis thaliana
TaSCPL16-1B	Unnamed__1	60K protein binding site	GAATTTAATTAA	115	11	+	Glycine max
TaSCPL16-1B	Unnamed__1		CGTGG	1104	5	+	Zea mays
TaSCPL16-1B	Unnamed__1		CGTGG	1130	5	-	Zea mays
TaSCPL16-1B	Unnamed__1		CGTGG	1296	5	+	Zea mays
TaSCPL16-1B	Unnamed__1		CGTGG	1375	5	+	Zea mays
TaSCPL16-1B	Unnamed__1		CGTGG	1434	5	+	Zea mays
TaSCPL16-1B	AT~TATA-box		TATATA	162	6	+	Arabidopsis thaliana
TaSCPL16-1B	AT~TATA-box		TATATA	164	6	+	Arabidopsis thaliana
TaSCPL16-1B	ARE	cis-acting regulatory element essential for the anaerobic induction	AAACCA	102	6	-	Zea mays
TaSCPL16-1B	ARE	cis-acting regulatory element essential for the anaerobic induction	AAACCA	1127	6	+	Zea mays
TaSCPL16-1B	Myc		TCTCTTA	892	7	-	Arabidopsis thaliana
TaSCPL16-1B	AuxRR-core	cis-acting regulatory element involved in auxin responsiveness	GGTCCAT	634	7	-	Nicotiana tabacum
TaSCPL17-1B	W box		TTGACC	1365	6	+	Arabidopsis thaliana
TaSCPL17-1B	CAT-box	cis-acting regulatory element related to meristem expression	GCCACT	354	6	+	Arabidopsis thaliana
TaSCPL17-1B	Sp1	light responsive element	GGGCGG	786	6	+	Oryza sativa
TaSCPL17-1B	GATA-motif	part of a light responsive element	GATAGGA	130	7	-	Arabidopsis thaliana
TaSCPL17-1B	GATA-motif	part of a light responsive element	GATAGGG	925	7	-	Pisum sativum
TaSCPL17-1B	ABRE	cis-acting element involved in the abscisic acid responsiveness	GCAACGTGTC	196	9	-	Hordeum vulgare
TaSCPL17-1B	STRE		AGGGG	436	5	-	Arabidopsis thaliana
TaSCPL17-1B	STRE		AGGGG	600	5	+	Arabidopsis thaliana
TaSCPL17-1B	STRE		AGGGG	784	5	+	Arabidopsis thaliana
TaSCPL17-1B	STRE		AGGGG	964	5	-	Arabidopsis thaliana
TaSCPL17-1B	STRE		AGGGG	1991	5	+	Arabidopsis thaliana
TaSCPL17-1B	LTR	cis-acting element involved in low-temperature responsiveness	CCGAAA	124	6	-	Hordeum vulgare
TaSCPL17-1B	GARE-motif	gibberellin-responsive element	TCTGTTG	174	7	-	Brassica oleracea
TaSCPL17-1B	O2-site	cis-acting regulatory element involved in zein metabolism regulation	GATGATGTGG	355	9	-	Zea mays
TaSCPL17-1B	P-box	gibberellin-responsive element	CCTTTTG	236	7	-	Oryza sativa
TaSCPL17-1B	CAAT-box		CAAT	146	4	-	Nicotiana glutinosa
TaSCPL17-1B	CAAT-box		CAAT	164	4	+	Nicotiana glutinosa
TaSCPL17-1B	CAAT-box		CAAT	201	4	-	Nicotiana glutinosa
TaSCPL17-1B	CAAT-box	common cis-acting element in promoter and enhancer regions	CCAAT	384	5	+	Arabidopsis thaliana
TaSCPL17-1B	CAAT-box		CAAT	385	4	+	Nicotiana glutinosa
TaSCPL17-1B	CAAT-box		CAAT	584	4	-	Nicotiana glutinosa
TaSCPL17-1B	CAAT-box	common cis-acting element in promoter and enhancer regions	CCAAT	682	5	+	Arabidopsis thaliana
TaSCPL17-1B	CAAT-box		CAAT	683	4	+	Nicotiana glutinosa
TaSCPL17-1B	CAAT-box		CAAT	735	4	-	Nicotiana glutinosa
TaSCPL17-1B	CAAT-box	common cis-acting element in promoter and enhancer regions	CCAAT	753	5	-	Arabidopsis thaliana
TaSCPL17-1B	CAAT-box		CAAT	899	4	+	Nicotiana glutinosa
TaSCPL17-1B	CAAT-box	common cis-acting element in promoter and enhancer regions	CCAAT	969	5	+	Arabidopsis thaliana
TaSCPL17-1B	CAAT-box		CAAT	970	4	+	Nicotiana glutinosa
TaSCPL17-1B	CAAT-box		CAAT	972	4	-	Nicotiana glutinosa
TaSCPL17-1B	CAAT-box	common cis-acting element in promoter and enhancer regions	CCCAATTT	1072	8	-	Arabidopsis thaliana
TaSCPL17-1B	CAAT-box	common cis-acting element in promoter and enhancer regions	CCAAT	1074	5	-	Arabidopsis thaliana
TaSCPL17-1B	CAAT-box		CAAT	1101	4	-	Nicotiana glutinosa
TaSCPL17-1B	CAAT-box	common cis-acting element in promoter and enhancer regions	CAAAT	1152	5	-	Pisum sativum
TaSCPL17-1B	CAAT-box	common cis-acting element in promoter and enhancer regions	CAAAT	1167	5	-	Pisum sativum
TaSCPL17-1B	CAAT-box	common cis-acting element in promoter and enhancer regions	CCAAT	1286	5	-	Arabidopsis thaliana
TaSCPL17-1B	CAAT-box		CAAT	1319	4	+	Nicotiana glutinosa
TaSCPL17-1B	CAAT-box		CAAT	1325	4	-	Nicotiana glutinosa
TaSCPL17-1B	CAAT-box		CAAT	1400	4	+	Nicotiana glutinosa
TaSCPL17-1B	CAAT-box	common cis-acting element in promoter and enhancer regions	CAAAT	1406	5	+	Pisum sativum
TaSCPL17-1B	CAAT-box		CAAT	1445	4	+	Nicotiana glutinosa
TaSCPL17-1B	CAAT-box	common cis-acting element in promoter and enhancer regions	CAAAT	1456	5	-	Pisum sativum
TaSCPL17-1B	CAAT-box		CAAT	1621	4	+	Nicotiana glutinosa
TaSCPL17-1B	CAAT-box		CAAT	1674	4	-	Nicotiana glutinosa
TaSCPL17-1B	CAAT-box		CAAT	1780	4	+	Nicotiana glutinosa
TaSCPL17-1B	L-box	part of a light responsive element	ATCCCACCTAC	1808	10	-	Petroselinum crispum
TaSCPL17-1B	AE-box	part of a module for light response	AGAAACAA	159	8	+	Arabidopsis thaliana
TaSCPL17-1B	Unnamed__4		CTCC	169	4	-	Petroselinum hortense
TaSCPL17-1B	Unnamed__4		CTCC	433	4	+	Petroselinum hortense
TaSCPL17-1B	Unnamed__4		CTCC	489	4	-	Petroselinum hortense
TaSCPL17-1B	Unnamed__4		CTCC	617	4	+	Petroselinum hortense
TaSCPL17-1B	Unnamed__4		CTCC	630	4	-	Petroselinum hortense
TaSCPL17-1B	Unnamed__4		CTCC	742	4	-	Petroselinum hortense
TaSCPL17-1B	Unnamed__4		CTCC	794	4	-	Petroselinum hortense
TaSCPL17-1B	Unnamed__4		CTCC	813	4	+	Petroselinum hortense
TaSCPL17-1B	Unnamed__4		CTCC	967	4	+	Petroselinum hortense
TaSCPL17-1B	Unnamed__4		CTCC	990	4	-	Petroselinum hortense
TaSCPL17-1B	Unnamed__4		CTCC	1014	4	+	Petroselinum hortense
TaSCPL17-1B	Unnamed__4		CTCC	1024	4	-	Petroselinum hortense
TaSCPL17-1B	Unnamed__4		CTCC	1305	4	+	Petroselinum hortense
TaSCPL17-1B	Unnamed__4		CTCC	1309	4	+	Petroselinum hortense
TaSCPL17-1B	Unnamed__4		CTCC	1553	4	-	Petroselinum hortense
TaSCPL17-1B	Unnamed__4		CTCC	1557	4	-	Petroselinum hortense
TaSCPL17-1B	Unnamed__4		CTCC	1754	4	-	Petroselinum hortense
TaSCPL17-1B	Unnamed__4		CTCC	1790	4	+	Petroselinum hortense
TaSCPL17-1B	Unnamed__4		CTCC	1811	4	-	Petroselinum hortense
TaSCPL17-1B	Unnamed__4		CTCC	1828	4	-	Petroselinum hortense
TaSCPL17-1B	Unnamed__4		CTCC	1878	4	-	Petroselinum hortense
TaSCPL17-1B	Unnamed__4		CTCC	1886	4	+	Petroselinum hortense
TaSCPL17-1B	Unnamed__4		CTCC	1995	4	-	Petroselinum hortense
TaSCPL17-1B	GC-motif	enhancer-like element involved in anoxic specific inducibility	CCCCCG	853	6	-	Zea mays
TaSCPL17-1B	MYB recognition site		CCGTTG	648	6	+	Arabidopsis thaliana
TaSCPL17-1B	MYB recognition site		CCGTTG	986	6	-	Arabidopsis thaliana
TaSCPL17-1B	MYB recognition site		CCGTTG	1029	6	-	Arabidopsis thaliana
TaSCPL17-1B	Myb		CAACTG	1715	6	+	Arabidopsis thaliana
TaSCPL17-1B	Myb-binding site		CAACAG	174	6	+	Nicotiana tabacum
TaSCPL17-1B	AAGAA-motif		gGTAAAGAAA	440	9	+	Avena sativa
TaSCPL17-1B	AAGAA-motif		gGTAAAGAAA	476	9	-	Avena sativa
TaSCPL17-1B	TGACG-motif	cis-acting regulatory element involved in the MeJA-responsiveness	TGACG	687	5	-	Hordeum vulgare
TaSCPL17-1B	TGACG-motif	cis-acting regulatory element involved in the MeJA-responsiveness	TGACG	880	5	-	Hordeum vulgare
TaSCPL17-1B	TGACG-motif	cis-acting regulatory element involved in the MeJA-responsiveness	TGACG	889	5	-	Hordeum vulgare
TaSCPL17-1B	DRE core		GCCGAC	396	6	-	Arabidopsis thaliana
TaSCPL17-1B	DRE core		GCCGAC	502	6	-	Arabidopsis thaliana
TaSCPL17-1B	DRE core		GCCGAC	594	6	-	Arabidopsis thaliana
TaSCPL17-1B	TATA-box	core promoter element around -30 of transcription start	TATA	292	4	+	Arabidopsis thaliana
TaSCPL17-1B	TATA-box	core promoter element around -30 of transcription start	TATA	344	4	+	Arabidopsis thaliana
TaSCPL17-1B	TATA-box	core promoter element around -30 of transcription start	TATAAAA	469	7	-	Pisum sativum
TaSCPL17-1B	TATA-box	core promoter element around -30 of transcription start	TATAAA	470	6	-	Helianthus annuus
TaSCPL17-1B	TATA-box	core promoter element around -30 of transcription start	TATAA	471	5	-	Arabidopsis thaliana
TaSCPL17-1B	TATA-box	core promoter element around -30 of transcription start	TATA	472	4	+	Arabidopsis thaliana
TaSCPL17-1B	TATA-box	core promoter element around -30 of transcription start	TATA	517	4	+	Arabidopsis thaliana
TaSCPL17-1B	TATA-box	core promoter element around -30 of transcription start	ATATAA	1119	6	+	Brassica oleracea
TaSCPL17-1B	TATA-box	core promoter element around -30 of transcription start	TATA	1120	4	-	Arabidopsis thaliana
TaSCPL17-1B	TATA-box	core promoter element around -30 of transcription start	TATA	1331	4	-	Arabidopsis thaliana
TaSCPL17-1B	TATA-box	core promoter element around -30 of transcription start	TATACA	1374	6	-	Helianthus annuus
TaSCPL17-1B	TATA-box	core promoter element around -30 of transcription start	TATA	1376	4	-	Arabidopsis thaliana
TaSCPL17-1B	TATA-box	core promoter element around -30 of transcription start	ATATAA	1426	6	+	Brassica oleracea
TaSCPL17-1B	TATA-box	core promoter element around -30 of transcription start	TATA	1427	4	-	Arabidopsis thaliana
TaSCPL17-1B	TATA-box	core promoter element around -30 of transcription start	tcTATAAATAgg	1485	11	+	Nicotiana tabacum
TaSCPL17-1B	TATA-box	core promoter element around -30 of transcription start	TATA	1487	4	-	Arabidopsis thaliana
TaSCPL17-1B	TATA-box	core promoter element around -30 of transcription start	TATA	1531	4	-	Arabidopsis thaliana
TaSCPL17-1B	CCAAT-box	MYBHv1 binding site	CAACGG	648	6	-	Hordeum vulgare
TaSCPL17-1B	CCAAT-box	MYBHv1 binding site	CAACGG	986	6	+	Hordeum vulgare
TaSCPL17-1B	CCAAT-box	MYBHv1 binding site	CAACGG	1029	6	+	Hordeum vulgare
TaSCPL17-1B	Unnamed__1		CGTGG	392	5	+	Zea mays
TaSCPL17-1B	Unnamed__1		CGTGG	565	5	+	Zea mays
TaSCPL17-1B	Unnamed__1		CGTGG	619	5	-	Zea mays
TaSCPL17-1B	Unnamed__1		CGTGG	1017	5	-	Zea mays
TaSCPL17-1B	MYB-like sequence		TAACCA	1262	6	+	Arabidopsis thaliana
TaSCPL17-1B	ARE	cis-acting regulatory element essential for the anaerobic induction	AAACCA	768	6	+	Zea mays
TaSCPL17-1B	ARE	cis-acting regulatory element essential for the anaerobic induction	AAACCA	1214	6	-	Zea mays
TaSCPL17-1B	ARE	cis-acting regulatory element essential for the anaerobic induction	AAACCA	1650	6	-	Zea mays
TaSCPL17-1B	Myc		TCTCTTA	1243	7	-	Arabidopsis thaliana
TaSCPL17-1B	MYB		CAACAG	174	6	+	Arabidopsis thaliana
TaSCPL17-1B	MYB		CAACCA	679	6	+	Arabidopsis thaliana
TaSCPL17-1B	MYB		CAACCA	707	6	+	Arabidopsis thaliana
TaSCPL17-1B	MYB		CAACCA	748	6	+	Arabidopsis thaliana
TaSCPL17-1B	MYB		TAACCA	1262	6	+	Arabidopsis thaliana
TaSCPL17-1B	AC-I		(T/C)C(T/C)(C/T)ACC(T/C)ACC	1959	8.5	-	Phaseolus vulgaris
TaSCPL17-1B	ACTCATCCT sequence		ACTCATCCT	1869	9	-	Arabidopsis thaliana
TaSCPL17-1B		short_function	motif_sequence	428	4	+	organism
TaSCPL17-1B		short_function	motif_sequence	524	4	-	organism
TaSCPL17-1B		short_function	motif_sequence	811	4	+	organism
TaSCPL17-1B		short_function	motif_sequence	929	4	+	organism
TaSCPL17-1B		short_function	motif_sequence	1012	4	+	organism
TaSCPL17-1B		short_function	motif_sequence	1188	4	+	organism
TaSCPL17-1B		short_function	motif_sequence	1395	4	+	organism
TaSCPL17-1B		short_function	motif_sequence	1411	4	+	organism
TaSCPL17-1B		short_function	motif_sequence	1413	4	-	organism
TaSCPL17-1B		short_function	motif_sequence	1450	4	+	organism
TaSCPL17-1B		short_function	motif_sequence	1470	4	+	organism
TaSCPL17-1B	CGTCA-motif	cis-acting regulatory element involved in the MeJA-responsiveness	CGTCA	687	5	+	Hordeum vulgare
TaSCPL17-1B	CGTCA-motif	cis-acting regulatory element involved in the MeJA-responsiveness	CGTCA	880	5	+	Hordeum vulgare
TaSCPL17-1B	CGTCA-motif	cis-acting regulatory element involved in the MeJA-responsiveness	CGTCA	889	5	+	Hordeum vulgare
TaSCPL17-1B	MYC		CAATTG	970	6	+	Arabidopsis thaliana
TaSCPL17-1B	MYC		CATGTG	1084	6	-	Arabidopsis thaliana
TaSCPL17-1B	MYC		CATTTG	1151	6	+	Arabidopsis thaliana
TaSCPL17-1B	MYC		CATGTG	1187	6	+	Arabidopsis thaliana
TaSCPL17-1B	MYC		CATTTG	1455	6	+	Arabidopsis thaliana
TaSCPL17-1B	MBS	MYB binding site involved in drought-inducibility	CAACTG	1715	6	+	Arabidopsis thaliana
TaSCPL17-1B	as-1		TGACG	687	5	-	Arabidopsis thaliana
TaSCPL17-1B	as-1		TGACG	880	5	-	Arabidopsis thaliana
TaSCPL17-1B	as-1		TGACG	889	5	-	Arabidopsis thaliana
TaSCPL18-1B	Myb		CAACTG	261	6	+	Arabidopsis thaliana
TaSCPL18-1B	Myb		TAACTG	1340	6	-	Arabidopsis thaliana
TaSCPL18-1B	MYB recognition site		CCGTTG	214	6	-	Arabidopsis thaliana
TaSCPL18-1B	MYB recognition site		CCGTTG	1832	6	+	Arabidopsis thaliana
TaSCPL18-1B	GC-motif	enhancer-like element involved in anoxic specific inducibility	CCCCCG	365	6	-	Zea mays
TaSCPL18-1B	GC-motif	enhancer-like element involved in anoxic specific inducibility	CCCCCG	601	6	-	Zea mays
TaSCPL18-1B	Unnamed__4		CTCC	73	4	-	Petroselinum hortense
TaSCPL18-1B	Unnamed__4		CTCC	198	4	-	Petroselinum hortense
TaSCPL18-1B	Unnamed__4		CTCC	292	4	-	Petroselinum hortense
TaSCPL18-1B	Unnamed__4		CTCC	323	4	-	Petroselinum hortense
TaSCPL18-1B	Unnamed__4		CTCC	335	4	-	Petroselinum hortense
TaSCPL18-1B	Unnamed__4		CTCC	576	4	+	Petroselinum hortense
TaSCPL18-1B	Unnamed__4		CTCC	648	4	-	Petroselinum hortense
TaSCPL18-1B	Unnamed__4		CTCC	660	4	-	Petroselinum hortense
TaSCPL18-1B	Unnamed__4		CTCC	670	4	+	Petroselinum hortense
TaSCPL18-1B	Unnamed__4		CTCC	706	4	+	Petroselinum hortense
TaSCPL18-1B	Unnamed__4		CTCC	1095	4	-	Petroselinum hortense
TaSCPL18-1B	Unnamed__4		CTCC	1146	4	-	Petroselinum hortense
TaSCPL18-1B	Unnamed__4		CTCC	1625	4	+	Petroselinum hortense
TaSCPL18-1B	Unnamed__4		CTCC	1766	4	-	Petroselinum hortense
TaSCPL18-1B	Unnamed__4		CTCC	1789	4	+	Petroselinum hortense
TaSCPL18-1B	Unnamed__4		CTCC	1830	4	+	Petroselinum hortense
TaSCPL18-1B	Unnamed__4		CTCC	1858	4	+	Petroselinum hortense
TaSCPL18-1B	Unnamed__4		CTCC	1871	4	+	Petroselinum hortense
TaSCPL18-1B	Unnamed__4		CTCC	1891	4	+	Petroselinum hortense
TaSCPL18-1B	AE-box	part of a module for light response	AGAAACAA	1276	8	+	Arabidopsis thaliana
TaSCPL18-1B	CAAT-box		CAAT	762	4	+	Nicotiana glutinosa
TaSCPL18-1B	CAAT-box	common cis-acting element in promoter and enhancer regions	CAAAT	897	5	-	Pisum sativum
TaSCPL18-1B	CAAT-box		CAAT	937	4	+	Nicotiana glutinosa
TaSCPL18-1B	CAAT-box	common cis-acting element in promoter and enhancer regions	CAAAT	1028	5	+	Pisum sativum
TaSCPL18-1B	CAAT-box	common cis-acting element in promoter and enhancer regions	CCAAT	1517	5	+	Arabidopsis thaliana
TaSCPL18-1B	CAAT-box		CAAT	1518	4	+	Nicotiana glutinosa
TaSCPL18-1B	CAAT-box		CAAT	1549	4	+	Nicotiana glutinosa
TaSCPL18-1B	CAAT-box		CAAT	1773	4	-	Nicotiana glutinosa
TaSCPL18-1B	CAAT-box		CAAT	1784	4	-	Nicotiana glutinosa
TaSCPL18-1B	CAAT-box	common cis-acting element in promoter and enhancer regions	CAAAT	1884	5	+	Pisum sativum
TaSCPL18-1B	CAAT-box		CAAT	1897	4	-	Nicotiana glutinosa
TaSCPL18-1B	ABRE4		CACGTA	27	6	+	Zea mays
TaSCPL18-1B	O2-site	cis-acting regulatory element involved in zein metabolism regulation	GATGACATGG	1758	9	+	Zea mays
TaSCPL18-1B	LTR	cis-acting element involved in low-temperature responsiveness	CCGAAA	1070	6	-	Hordeum vulgare
TaSCPL18-1B	LTR	cis-acting element involved in low-temperature responsiveness	CCGAAA	1412	6	+	Hordeum vulgare
TaSCPL18-1B	LTR	cis-acting element involved in low-temperature responsiveness	CCGAAA	1580	6	+	Hordeum vulgare
TaSCPL18-1B	STRE		AGGGG	4	5	+	Arabidopsis thaliana
TaSCPL18-1B	STRE		AGGGG	75	5	+	Arabidopsis thaliana
TaSCPL18-1B	STRE		AGGGG	316	5	+	Arabidopsis thaliana
TaSCPL18-1B	STRE		AGGGG	337	5	+	Arabidopsis thaliana
TaSCPL18-1B	STRE		AGGGG	415	5	+	Arabidopsis thaliana
TaSCPL18-1B	STRE		AGGGG	631	5	-	Arabidopsis thaliana
TaSCPL18-1B	STRE		AGGGG	1982	5	-	Arabidopsis thaliana
TaSCPL18-1B	ABRE	cis-acting element involved in the abscisic acid responsiveness	ACGTG	27	5	-	Arabidopsis thaliana
TaSCPL18-1B	ABRE	cis-acting element involved in the abscisic acid responsiveness	GCCGCGTGGC	304	9	-	Oryza sativa
TaSCPL18-1B	ABRE	cis-acting element involved in the abscisic acid responsiveness	ACGTG	394	5	+	Arabidopsis thaliana
TaSCPL18-1B	ABRE	cis-acting element involved in the abscisic acid responsiveness	GCAACGTGTC	1657	9	-	Hordeum vulgare
TaSCPL18-1B	E2Fb		TTTGCCGC	463	8	-	Nicotiana tabacum
TaSCPL18-1B	WRE3		CCACCT	994	6	-	Pisum sativum
TaSCPL18-1B	Sp1	light responsive element	GGGCGG	526	6	-	Oryza sativa
TaSCPL18-1B	ABRE3a		TACGTG	27	6	-	Zea mays
TaSCPL18-1B	A-box	cis-acting regulatory element	CCGTCC	240	6	+	Petroselinum crispum
TaSCPL18-1B	A-box	cis-acting regulatory element	CCGTCC	409	6	+	Petroselinum crispum
TaSCPL18-1B	A-box	cis-acting regulatory element	CCGTCC	1753	6	-	Petroselinum crispum
TaSCPL18-1B	as-1		TGACG	58	5	-	Arabidopsis thaliana
TaSCPL18-1B	as-1		TGACG	362	5	+	Arabidopsis thaliana
TaSCPL18-1B	MBS	MYB binding site involved in drought-inducibility	CAACTG	261	6	+	Arabidopsis thaliana
TaSCPL18-1B	G-box	cis-acting regulatory element involved in light responsiveness	TACGTG	27	6	-	Arabidopsis thaliana
TaSCPL18-1B	G-box	cis-acting regulatory element involved in light responsiveness	CACGTC	393	6	-	Zea mays
TaSCPL18-1B	G-box	cis-acting regulatory element involved in light responsiveness	CACGAC	476	6	-	Zea mays
TaSCPL18-1B	MYC		CATTTG	1884	6	-	Arabidopsis thaliana
TaSCPL18-1B		short_function	motif_sequence	488	4	-	organism
TaSCPL18-1B		short_function	motif_sequence	764	4	+	organism
TaSCPL18-1B		short_function	motif_sequence	840	4	+	organism
TaSCPL18-1B		short_function	motif_sequence	932	4	+	organism
TaSCPL18-1B		short_function	motif_sequence	998	4	-	organism
TaSCPL18-1B		short_function	motif_sequence	1177	4	-	organism
TaSCPL18-1B		short_function	motif_sequence	1225	4	+	organism
TaSCPL18-1B		short_function	motif_sequence	1697	4	-	organism
TaSCPL18-1B		short_function	motif_sequence	1809	4	-	organism
TaSCPL18-1B		short_function	motif_sequence	1869	4	+	organism
TaSCPL18-1B		short_function	motif_sequence	1959	4	-	organism
TaSCPL18-1B	CGTCA-motif	cis-acting regulatory element involved in the MeJA-responsiveness	CGTCA	58	5	+	Hordeum vulgare
TaSCPL18-1B	CGTCA-motif	cis-acting regulatory element involved in the MeJA-responsiveness	CGTCA	362	5	-	Hordeum vulgare
TaSCPL18-1B	AC-I		(T/C)C(T/C)(C/T)ACC(T/C)ACC	1626	8.5	+	Phaseolus vulgaris
TaSCPL18-1B	CCGTCC motif		CCGTCC	240	6	+	Nicotiana tabacum
TaSCPL18-1B	CCGTCC motif		CCGTCC	409	6	+	Nicotiana tabacum
TaSCPL18-1B	CCGTCC motif		CCGTCC	1753	6	-	Nicotiana tabacum
TaSCPL18-1B	MYB		CAACCA	23	6	+	Arabidopsis thaliana
TaSCPL18-1B	MYB		CAACCA	134	6	+	Arabidopsis thaliana
TaSCPL18-1B	MYB		CAACCA	980	6	-	Arabidopsis thaliana
TaSCPL18-1B	MYB		TAACCA	989	6	-	Arabidopsis thaliana
TaSCPL18-1B	MYB		CAACAG	1018	6	+	Arabidopsis thaliana
TaSCPL18-1B	ARE	cis-acting regulatory element essential for the anaerobic induction	AAACCA	1450	6	+	Zea mays
TaSCPL18-1B	ARE	cis-acting regulatory element essential for the anaerobic induction	AAACCA	1565	6	+	Zea mays
TaSCPL18-1B	ARE	cis-acting regulatory element essential for the anaerobic induction	AAACCA	1616	6	+	Zea mays
TaSCPL18-1B	ARE	cis-acting regulatory element essential for the anaerobic induction	AAACCA	1915	6	+	Zea mays
TaSCPL18-1B	MYB-like sequence		TAACCA	989	6	-	Arabidopsis thaliana
TaSCPL18-1B	AT~TATA-box		TATATA	1929	6	-	Arabidopsis thaliana
TaSCPL18-1B	Unnamed__1		CGTGG	26	5	-	Zea mays
TaSCPL18-1B	Unnamed__1		CGTGG	64	5	+	Zea mays
TaSCPL18-1B	Unnamed__1		CGTGG	330	5	+	Zea mays
TaSCPL18-1B	CCAAT-box	MYBHv1 binding site	CAACGG	214	6	+	Hordeum vulgare
TaSCPL18-1B	CCAAT-box	MYBHv1 binding site	CAACGG	1832	6	-	Hordeum vulgare
TaSCPL18-1B	TATA-box	core promoter element around -30 of transcription start	TATACA	754	6	-	Helianthus annuus
TaSCPL18-1B	TATA-box	core promoter element around -30 of transcription start	TATA	756	4	+	Arabidopsis thaliana
TaSCPL18-1B	TATA-box	core promoter element around -30 of transcription start	TACAAAA	778	7	+	Oryza sativa
TaSCPL18-1B	TATA-box	core promoter element around -30 of transcription start	TATACA	788	6	-	Helianthus annuus
TaSCPL18-1B	TATA-box	core promoter element around -30 of transcription start	TATA	790	4	+	Arabidopsis thaliana
TaSCPL18-1B	TATA-box	core promoter element around -30 of transcription start	ATATAA	821	6	+	Brassica oleracea
TaSCPL18-1B	TATA-box	core promoter element around -30 of transcription start	TATA	822	4	+	Arabidopsis thaliana
TaSCPL18-1B	TATA-box	core promoter element around -30 of transcription start	TATACA	827	6	-	Helianthus annuus
TaSCPL18-1B	TATA-box	core promoter element around -30 of transcription start	TATA	829	4	+	Arabidopsis thaliana
TaSCPL18-1B	TATA-box	core promoter element around -30 of transcription start	TATACA	834	6	-	Helianthus annuus
TaSCPL18-1B	TATA-box	core promoter element around -30 of transcription start	TATA	836	4	+	Arabidopsis thaliana
TaSCPL18-1B	TATA-box	core promoter element around -30 of transcription start	TATACA	917	6	-	Helianthus annuus
TaSCPL18-1B	TATA-box	core promoter element around -30 of transcription start	TATA	919	4	+	Arabidopsis thaliana
TaSCPL18-1B	TATA-box	core promoter element around -30 of transcription start	ATTATA	960	6	+	Brassica napus
TaSCPL18-1B	TATA-box	core promoter element around -30 of transcription start	TATAA	961	5	-	Arabidopsis thaliana
TaSCPL18-1B	TATA-box	core promoter element around -30 of transcription start	TATA	962	4	+	Arabidopsis thaliana
TaSCPL18-1B	TATA-box	core promoter element around -30 of transcription start	TATA	1196	4	-	Arabidopsis thaliana
TaSCPL18-1B	TATA-box	core promoter element around -30 of transcription start	TATACA	1206	6	-	Helianthus annuus
TaSCPL18-1B	TATA-box	core promoter element around -30 of transcription start	TATA	1208	4	-	Arabidopsis thaliana
TaSCPL18-1B	TATA-box	core promoter element around -30 of transcription start	TATATA	1929	6	-	Arabidopsis thaliana
TaSCPL18-1B	TATA-box	core promoter element around -30 of transcription start	TATA	1931	4	-	Arabidopsis thaliana
TaSCPL18-1B	TGACG-motif	cis-acting regulatory element involved in the MeJA-responsiveness	TGACG	58	5	-	Hordeum vulgare
TaSCPL18-1B	TGACG-motif	cis-acting regulatory element involved in the MeJA-responsiveness	TGACG	362	5	+	Hordeum vulgare
TaSCPL18-1B	AAGAA-motif		gGTAAAGAAA	674	9	-	Avena sativa
TaSCPL18-1B	AAGAA-motif		GAAAGAA	950	7	+	Avena sativa
TaSCPL18-1B	AAGAA-motif		GAAAGAA	1353	7	+	Avena sativa
TaSCPL18-1B	AAGAA-motif		GAAAGAA	1395	7	+	Avena sativa
TaSCPL18-1B	AAGAA-motif		GAAAGAA	1399	7	+	Avena sativa
TaSCPL18-1B	AAGAA-motif		GAAAGAA	1467	7	+	Avena sativa
TaSCPL18-1B	AAGAA-motif		GAAAGAA	1471	7	+	Avena sativa
TaSCPL18-1B	AAGAA-motif		GAAAGAA	1475	7	+	Avena sativa
TaSCPL18-1B	AAGAA-motif		GAAAGAA	1582	7	+	Avena sativa
TaSCPL18-1B	Myb-binding site		CAACAG	1018	6	+	Nicotiana tabacum
TaSCPL18-1B	CCGTCC-box		CCGTCC	240	6	+	Petroselinum hortense
TaSCPL18-1B	CCGTCC-box		CCGTCC	409	6	+	Petroselinum hortense
TaSCPL18-1B	CCGTCC-box		CCGTCC	1753	6	-	Petroselinum hortense
TaSCPL19-1D	GATA-motif	part of a light responsive element	AAGGATAAGG	858	9	-	Solanum tuberosum
TaSCPL19-1D	GATA-motif	part of a light responsive element	GATAGGA	1010	7	-	Arabidopsis thaliana
TaSCPL19-1D	WRE3		CCACCT	251	6	-	Pisum sativum
TaSCPL19-1D	GT1-motif	light responsive element	GGTTAA	475	6	+	Arabidopsis thaliana
TaSCPL19-1D	A-box	cis-acting regulatory element	CCGTCC	265	6	-	Petroselinum crispum
TaSCPL19-1D	CAT-box	cis-acting regulatory element related to meristem expression	GCCACT	678	6	+	Arabidopsis thaliana
TaSCPL19-1D	Unnamed__4		CTCC	23	4	-	Petroselinum hortense
TaSCPL19-1D	Unnamed__4		CTCC	138	4	+	Petroselinum hortense
TaSCPL19-1D	Unnamed__4		CTCC	177	4	+	Petroselinum hortense
TaSCPL19-1D	Unnamed__4		CTCC	1529	4	-	Petroselinum hortense
TaSCPL19-1D	MYB recognition site		CCGTTG	179	6	+	Arabidopsis thaliana
TaSCPL19-1D	MYB recognition site		CCGTTG	445	6	-	Arabidopsis thaliana
TaSCPL19-1D	Myb		TAACTG	1419	6	-	Arabidopsis thaliana
TaSCPL19-1D	TCT-motif	part of a light responsive element	TCTTAC	597	6	-	Arabidopsis thaliana
TaSCPL19-1D	TCT-motif	part of a light responsive element	TCTTAC	959	6	-	Arabidopsis thaliana
TaSCPL19-1D	GARE-motif	gibberellin-responsive element	TCTGTTG	48	7	-	Brassica oleracea
TaSCPL19-1D	CAAT-box		CAAT	86	4	+	Nicotiana glutinosa
TaSCPL19-1D	CAAT-box		CAAT	88	4	-	Nicotiana glutinosa
TaSCPL19-1D	CAAT-box		CAAT	120	4	+	Nicotiana glutinosa
TaSCPL19-1D	CAAT-box	common cis-acting element in promoter and enhancer regions	CCAAT	170	5	+	Arabidopsis thaliana
TaSCPL19-1D	CAAT-box		CAAT	171	4	+	Nicotiana glutinosa
TaSCPL19-1D	CAAT-box		CAAT	193	4	-	Nicotiana glutinosa
TaSCPL19-1D	CAAT-box	common cis-acting element in promoter and enhancer regions	CCAAT	395	5	+	Arabidopsis thaliana
TaSCPL19-1D	CAAT-box		CAAT	396	4	+	Nicotiana glutinosa
TaSCPL19-1D	CAAT-box	common cis-acting element in promoter and enhancer regions	CAAAT	423	5	-	Pisum sativum
TaSCPL19-1D	CAAT-box		CAAT	481	4	+	Nicotiana glutinosa
TaSCPL19-1D	CAAT-box		CAAT	499	4	+	Nicotiana glutinosa
TaSCPL19-1D	CAAT-box	common cis-acting element in promoter and enhancer regions	CAAAT	567	5	-	Pisum sativum
TaSCPL19-1D	CAAT-box	common cis-acting element in promoter and enhancer regions	CAAAT	736	5	+	Pisum sativum
TaSCPL19-1D	CAAT-box	common cis-acting element in promoter and enhancer regions	CCAAT	825	5	+	Arabidopsis thaliana
TaSCPL19-1D	CAAT-box		CAAT	826	4	+	Nicotiana glutinosa
TaSCPL19-1D	CAAT-box		CAAT	848	4	-	Nicotiana glutinosa
TaSCPL19-1D	CAAT-box		CAAT	894	4	+	Nicotiana glutinosa
TaSCPL19-1D	CAAT-box	common cis-acting element in promoter and enhancer regions	CAAAT	1096	5	+	Pisum sativum
TaSCPL19-1D	CAAT-box		CAAT	1099	4	-	Nicotiana glutinosa
TaSCPL19-1D	CAAT-box	common cis-acting element in promoter and enhancer regions	CAAAT	1116	5	-	Pisum sativum
TaSCPL19-1D	CAAT-box		CAAT	1335	4	+	Nicotiana glutinosa
TaSCPL19-1D	CAAT-box	common cis-acting element in promoter and enhancer regions	CAAAT	1349	5	-	Pisum sativum
TaSCPL19-1D	CAAT-box		CAAT	1355	4	+	Nicotiana glutinosa
TaSCPL19-1D	CAAT-box		CAAT	1473	4	-	Nicotiana glutinosa
TaSCPL19-1D	CAAT-box		CAAT	1508	4	+	Nicotiana glutinosa
TaSCPL19-1D	CAAT-box	common cis-acting element in promoter and enhancer regions	CAAAT	1558	5	-	Pisum sativum
TaSCPL19-1D	CAAT-box		CAAT	1586	4	+	Nicotiana glutinosa
TaSCPL19-1D	CAAT-box		CAAT	1623	4	+	Nicotiana glutinosa
TaSCPL19-1D	CAAT-box	common cis-acting element in promoter and enhancer regions	CAAAT	1627	5	-	Pisum sativum
TaSCPL19-1D	CAAT-box		CAAT	1633	4	-	Nicotiana glutinosa
TaSCPL19-1D	CAAT-box	common cis-acting element in promoter and enhancer regions	CAAAT	1665	5	+	Pisum sativum
TaSCPL19-1D	CAAT-box		CAAT	1716	4	+	Nicotiana glutinosa
TaSCPL19-1D	CAAT-box	common cis-acting element in promoter and enhancer regions	CAAAT	1718	5	-	Pisum sativum
TaSCPL19-1D	CAAT-box		CAAT	1883	4	+	Nicotiana glutinosa
TaSCPL19-1D	WUN-motif		AAATTTCTT	1172	9	-	Nicotiana glutinosa
TaSCPL19-1D	P-box	gibberellin-responsive element	CCTTTTG	1574	7	-	Oryza sativa
TaSCPL19-1D	Unnamed__1		CGTGG	115	5	+	Zea mays
TaSCPL19-1D	CCAAT-box	MYBHv1 binding site	CAACGG	179	6	-	Hordeum vulgare
TaSCPL19-1D	CCAAT-box	MYBHv1 binding site	CAACGG	445	6	+	Hordeum vulgare
TaSCPL19-1D	AT~TATA-box		TATATA	275	6	+	Arabidopsis thaliana
TaSCPL19-1D	MYB-like sequence		TAACCA	1208	6	+	Arabidopsis thaliana
TaSCPL19-1D	TATA-box	core promoter element around -30 of transcription start	TATA	123	4	+	Arabidopsis thaliana
TaSCPL19-1D	TATA-box	core promoter element around -30 of transcription start	TATACA	273	6	-	Helianthus annuus
TaSCPL19-1D	TATA-box	core promoter element around -30 of transcription start	TATATA	275	6	+	Arabidopsis thaliana
TaSCPL19-1D	TATA-box	core promoter element around -30 of transcription start	ATATAA	276	6	+	Brassica oleracea
TaSCPL19-1D	TATA-box	core promoter element around -30 of transcription start	TATA	277	4	+	Arabidopsis thaliana
TaSCPL19-1D	TATA-box	core promoter element around -30 of transcription start	TACAAAA	484	7	+	Oryza sativa
TaSCPL19-1D	TATA-box	core promoter element around -30 of transcription start	TATA	593	4	+	Arabidopsis thaliana
TaSCPL19-1D	TATA-box	core promoter element around -30 of transcription start	ATATAA	711	6	+	Brassica oleracea
TaSCPL19-1D	TATA-box	core promoter element around -30 of transcription start	TATA	712	4	+	Arabidopsis thaliana
TaSCPL19-1D	TATA-box	core promoter element around -30 of transcription start	TATA	761	4	+	Arabidopsis thaliana
TaSCPL19-1D	TATA-box	core promoter element around -30 of transcription start	TATA	1139	4	-	Arabidopsis thaliana
TaSCPL19-1D	TATA-box	core promoter element around -30 of transcription start	ATTATA	1236	6	+	Brassica napus
TaSCPL19-1D	TATA-box	core promoter element around -30 of transcription start	TATAA	1237	5	-	Arabidopsis thaliana
TaSCPL19-1D	TATA-box	core promoter element around -30 of transcription start	TATA	1238	4	-	Arabidopsis thaliana
TaSCPL19-1D	TATA-box	core promoter element around -30 of transcription start	TATA	1769	4	-	Arabidopsis thaliana
TaSCPL19-1D	TATA-box	core promoter element around -30 of transcription start	TACATAAA	1849	8	-	Oryza sativa
TaSCPL19-1D	TATA-box	core promoter element around -30 of transcription start	taTATAAAtc	1851	9	+	Arabidopsis thaliana
TaSCPL19-1D	ARE	cis-acting regulatory element essential for the anaerobic induction	AAACCA	822	6	+	Zea mays
TaSCPL19-1D	ARE	cis-acting regulatory element essential for the anaerobic induction	AAACCA	1267	6	-	Zea mays
TaSCPL19-1D	ARE	cis-acting regulatory element essential for the anaerobic induction	AAACCA	1288	6	+	Zea mays
TaSCPL19-1D	Myc		TCTCTTA	527	7	+	Arabidopsis thaliana
TaSCPL19-1D	Unnamed__2		AACCTAACCT	1084	9	-	Petroselinum hortense
TaSCPL19-1D	AAGAA-motif		GAAAGAA	1929	7	+	Avena sativa
TaSCPL19-1D	TGACG-motif	cis-acting regulatory element involved in the MeJA-responsiveness	TGACG	165	5	-	Hordeum vulgare
TaSCPL19-1D	TGACG-motif	cis-acting regulatory element involved in the MeJA-responsiveness	TGACG	1184	5	+	Hordeum vulgare
TaSCPL19-1D	TGACG-motif	cis-acting regulatory element involved in the MeJA-responsiveness	TGACG	1383	5	+	Hordeum vulgare
TaSCPL19-1D	CCGTCC-box		CCGTCC	265	6	-	Petroselinum hortense
TaSCPL19-1D	Myb-binding site		CAACAG	48	6	+	Nicotiana tabacum
TaSCPL19-1D	MYC		CAATTG	86	6	+	Arabidopsis thaliana
TaSCPL19-1D	MYC		CATTTG	736	6	-	Arabidopsis thaliana
TaSCPL19-1D	MYC		CATGTG	997	6	+	Arabidopsis thaliana
TaSCPL19-1D	MYC		CATGTG	1547	6	-	Arabidopsis thaliana
TaSCPL19-1D	TC-rich repeats	cis-acting element involved in defense and stress responsiveness	GTTTTCTTAC	8	9	-	Nicotiana tabacum
TaSCPL19-1D	TC-rich repeats	cis-acting element involved in defense and stress responsiveness	ATTCTCTAAC	381	10	+	Nicotiana tabacum
TaSCPL19-1D	TC-rich repeats	cis-acting element involved in defense and stress responsiveness	ATTCTCTAAC	727	9	+	Nicotiana tabacum
TaSCPL19-1D	MRE	MYB binding site involved in light responsiveness	AACCTAA	1087	7	-	Petroselinum crispum
TaSCPL19-1D	3-AF3 binding site	part of a conserved DNA module array (CMA3)	CACTATCTAAC	726	10	+	Pisum sativum
TaSCPL19-1D	Box 4	part of a conserved DNA module involved in light responsiveness	ATTAAT	1125	6	-	Petroselinum crispum
TaSCPL19-1D	as-1		TGACG	165	5	-	Arabidopsis thaliana
TaSCPL19-1D	as-1		TGACG	1184	5	+	Arabidopsis thaliana
TaSCPL19-1D	as-1		TGACG	1383	5	+	Arabidopsis thaliana
TaSCPL19-1D	CCGTCC motif		CCGTCC	265	6	-	Nicotiana tabacum
TaSCPL19-1D	MYB		CAACAG	48	6	+	Arabidopsis thaliana
TaSCPL19-1D	MYB		CAACCA	183	6	-	Arabidopsis thaliana
TaSCPL19-1D	MYB		CAACCA	773	6	+	Arabidopsis thaliana
TaSCPL19-1D	MYB		TAACCA	1208	6	+	Arabidopsis thaliana
TaSCPL19-1D	MYB		CAACCA	1283	6	+	Arabidopsis thaliana
TaSCPL19-1D	MYB		CAACCA	1597	6	+	Arabidopsis thaliana
TaSCPL19-1D	CGTCA-motif	cis-acting regulatory element involved in the MeJA-responsiveness	CGTCA	165	5	+	Hordeum vulgare
TaSCPL19-1D	CGTCA-motif	cis-acting regulatory element involved in the MeJA-responsiveness	CGTCA	1184	5	-	Hordeum vulgare
TaSCPL19-1D	CGTCA-motif	cis-acting regulatory element involved in the MeJA-responsiveness	CGTCA	1383	5	-	Hordeum vulgare
TaSCPL19-1D		short_function	motif_sequence	334	4	-	organism
TaSCPL19-1D		short_function	motif_sequence	347	4	+	organism
TaSCPL19-1D		short_function	motif_sequence	492	4	-	organism
TaSCPL19-1D		short_function	motif_sequence	574	4	+	organism
TaSCPL19-1D		short_function	motif_sequence	814	4	+	organism
TaSCPL19-1D		short_function	motif_sequence	941	4	-	organism
TaSCPL19-1D		short_function	motif_sequence	1221	4	-	organism
TaSCPL19-1D		short_function	motif_sequence	1491	4	-	organism
TaSCPL19-1D		short_function	motif_sequence	1529	4	-	organism
TaSCPL19-1D		short_function	motif_sequence	1550	4	+	organism
TaSCPL19-1D		short_function	motif_sequence	1660	4	+	organism
TaSCPL19-1D		short_function	motif_sequence	1688	4	+	organism
TaSCPL19-1D		short_function	motif_sequence	1729	4	+	organism
TaSCPL19-1D		short_function	motif_sequence	1818	4	+	organism
TaSCPL20-1D	AE-box	part of a module for light response	AGAAACTT	1617	8	-	Arabidopsis thaliana
TaSCPL20-1D	Unnamed__4		CTCC	326	4	+	Petroselinum hortense
TaSCPL20-1D	Unnamed__4		CTCC	432	4	-	Petroselinum hortense
TaSCPL20-1D	Unnamed__4		CTCC	444	4	-	Petroselinum hortense
TaSCPL20-1D	Unnamed__4		CTCC	462	4	-	Petroselinum hortense
TaSCPL20-1D	Unnamed__4		CTCC	482	4	+	Petroselinum hortense
TaSCPL20-1D	Unnamed__4		CTCC	506	4	+	Petroselinum hortense
TaSCPL20-1D	Unnamed__4		CTCC	538	4	-	Petroselinum hortense
TaSCPL20-1D	Unnamed__4		CTCC	548	4	-	Petroselinum hortense
TaSCPL20-1D	Unnamed__4		CTCC	599	4	-	Petroselinum hortense
TaSCPL20-1D	Unnamed__4		CTCC	744	4	-	Petroselinum hortense
TaSCPL20-1D	Unnamed__4		CTCC	747	4	-	Petroselinum hortense
TaSCPL20-1D	Unnamed__4		CTCC	750	4	-	Petroselinum hortense
TaSCPL20-1D	Unnamed__4		CTCC	753	4	-	Petroselinum hortense
TaSCPL20-1D	Unnamed__4		CTCC	770	4	+	Petroselinum hortense
TaSCPL20-1D	Unnamed__4		CTCC	784	4	+	Petroselinum hortense
TaSCPL20-1D	Unnamed__4		CTCC	831	4	+	Petroselinum hortense
TaSCPL20-1D	Unnamed__4		CTCC	1023	4	-	Petroselinum hortense
TaSCPL20-1D	Unnamed__4		CTCC	1180	4	-	Petroselinum hortense
TaSCPL20-1D	Unnamed__4		CTCC	1197	4	+	Petroselinum hortense
TaSCPL20-1D	Unnamed__4		CTCC	1279	4	+	Petroselinum hortense
TaSCPL20-1D	Unnamed__4		CTCC	1381	4	+	Petroselinum hortense
TaSCPL20-1D	Unnamed__4		CTCC	1411	4	+	Petroselinum hortense
TaSCPL20-1D	Unnamed__4		CTCC	1460	4	+	Petroselinum hortense
TaSCPL20-1D	Unnamed__4		CTCC	1517	4	+	Petroselinum hortense
TaSCPL20-1D	Unnamed__4		CTCC	1612	4	+	Petroselinum hortense
TaSCPL20-1D	Unnamed__14		TCCACGTAGA	1043	9	+	Zea mays
TaSCPL20-1D	Myb		CAACTG	982	6	+	Arabidopsis thaliana
TaSCPL20-1D	Myb		CAACTG	1075	6	+	Arabidopsis thaliana
TaSCPL20-1D	Myb		CAACTG	1137	6	-	Arabidopsis thaliana
TaSCPL20-1D	Myb		CAACTG	1416	6	-	Arabidopsis thaliana
TaSCPL20-1D	Unnamed__8		TCCACGTAGA	1043	9	+	Zea mays
TaSCPL20-1D	GARE-motif	gibberellin-responsive element	TCTGTTG	1384	7	-	Brassica oleracea
TaSCPL20-1D	O2-site	cis-acting regulatory element involved in zein metabolism regulation	GATGA(C/T)(A/G)TG(A/G)	1924	8	-	Zea mays
TaSCPL20-1D	Unnamed__10		TCCACGTAGA	1043	9	+	Zea mays
TaSCPL20-1D	ABRE4		CACGTA	245	6	+	Zea mays
TaSCPL20-1D	ABRE4		CACGTA	1144	6	-	Zea mays
TaSCPL20-1D	CAAT-box	common cis-acting element in promoter and enhancer regions	CAAAT	136	5	-	Pisum sativum
TaSCPL20-1D	CAAT-box	common cis-acting element in promoter and enhancer regions	CCAAT	166	5	+	Arabidopsis thaliana
TaSCPL20-1D	CAAT-box		CAAT	167	4	+	Nicotiana glutinosa
TaSCPL20-1D	CAAT-box		CAAT	497	4	-	Nicotiana glutinosa
TaSCPL20-1D	CAAT-box	common cis-acting element in promoter and enhancer regions	CCAAT	787	5	+	Arabidopsis thaliana
TaSCPL20-1D	CAAT-box		CAAT	788	4	+	Nicotiana glutinosa
TaSCPL20-1D	CAAT-box		CAAT	946	4	+	Nicotiana glutinosa
TaSCPL20-1D	CAAT-box		CAAT	995	4	+	Nicotiana glutinosa
TaSCPL20-1D	CAAT-box		CAAT	1083	4	+	Nicotiana glutinosa
TaSCPL20-1D	CAAT-box		CAAT	1132	4	-	Nicotiana glutinosa
TaSCPL20-1D	CAAT-box	common cis-acting element in promoter and enhancer regions	CCAAT	1231	5	+	Arabidopsis thaliana
TaSCPL20-1D	CAAT-box		CAAT	1232	4	+	Nicotiana glutinosa
TaSCPL20-1D	CAAT-box		CAAT	1362	4	-	Nicotiana glutinosa
TaSCPL20-1D	CAAT-box		CAAT	1430	4	-	Nicotiana glutinosa
TaSCPL20-1D	CAAT-box		CAAT	1540	4	+	Nicotiana glutinosa
TaSCPL20-1D	CAAT-box	common cis-acting element in promoter and enhancer regions	CAAAT	1636	5	+	Pisum sativum
TaSCPL20-1D	CAAT-box		CAAT	1643	4	+	Nicotiana glutinosa
TaSCPL20-1D	CAAT-box		CAAT	1702	4	+	Nicotiana glutinosa
TaSCPL20-1D	CAAT-box	common cis-acting element in promoter and enhancer regions	CAAAT	1763	5	+	Pisum sativum
TaSCPL20-1D	CAAT-box	common cis-acting element in promoter and enhancer regions	CCAAT	1946	5	+	Arabidopsis thaliana
TaSCPL20-1D	CAAT-box		CAAT	1947	4	+	Nicotiana glutinosa
TaSCPL20-1D	TCCC-motif	part of a light responsive element	TCTCCCT	1516	7	+	Spinacia oleracea
TaSCPL20-1D	Sp1	light responsive element	GGGCGG	737	6	+	Oryza sativa
TaSCPL20-1D	WRE3		CCACCT	436	6	-	Pisum sativum
TaSCPL20-1D	WRE3		CCACCT	845	6	-	Pisum sativum
TaSCPL20-1D	WRE3		CCACCT	865	6	+	Pisum sativum
TaSCPL20-1D	WRE3		CCACCT	1044	6	+	Pisum sativum
TaSCPL20-1D	GT1-motif	light responsive element	GGTTAAT	895	7	-	Avena sativa
TaSCPL20-1D	GT1-motif	light responsive element	GGTTAA	896	6	-	Arabidopsis thaliana
TaSCPL20-1D	GT1-motif	light responsive element	GGTTAA	1847	6	+	Arabidopsis thaliana
TaSCPL20-1D	ABRE	cis-acting element involved in the abscisic acid responsiveness	ACGTG	245	5	-	Arabidopsis thaliana
TaSCPL20-1D	ABRE	cis-acting element involved in the abscisic acid responsiveness	GACACGTGGC	1142	9	+	Triticum aestivum
TaSCPL20-1D	ABRE	cis-acting element involved in the abscisic acid responsiveness	ACGTG	1145	5	+	Arabidopsis thaliana
TaSCPL20-1D	AACA_motif	involved in endosperm-specific negative expression	TAACAAACTCCA	1022	11	-	Oryza sativa
TaSCPL20-1D	STRE		AGGGG	416	5	+	Arabidopsis thaliana
TaSCPL20-1D	STRE		AGGGG	818	5	+	Arabidopsis thaliana
TaSCPL20-1D	STRE		AGGGG	1964	5	-	Arabidopsis thaliana
TaSCPL20-1D	W box		TTGACC	1419	6	+	Arabidopsis thaliana
TaSCPL20-1D	TGA-element	auxin-responsive element	AACGAC	372	6	-	Brassica oleracea
TaSCPL20-1D	TGA-element	auxin-responsive element	AACGAC	524	6	+	Brassica oleracea
TaSCPL20-1D	A-box	cis-acting regulatory element	CCGTCC	440	6	-	Petroselinum crispum
TaSCPL20-1D	A-box	cis-acting regulatory element	CCGTCC	452	6	-	Petroselinum crispum
TaSCPL20-1D	ABRE3a		TACGTG	245	6	-	Zea mays
TaSCPL20-1D	ABRE3a		TACGTG	1144	6	+	Zea mays
TaSCPL20-1D	MYC		CATTTG	135	6	+	Arabidopsis thaliana
TaSCPL20-1D	G-box	cis-acting regulatory element involved in light responsiveness	TACGTG	245	6	-	Arabidopsis thaliana
TaSCPL20-1D	G-box	cis-acting regulatory element involved in light responsiveness	TACGTG	1144	6	+	Arabidopsis thaliana
TaSCPL20-1D	MBS	MYB binding site involved in drought-inducibility	CAACTG	982	6	+	Arabidopsis thaliana
TaSCPL20-1D	MBS	MYB binding site involved in drought-inducibility	CAACTG	1075	6	+	Arabidopsis thaliana
TaSCPL20-1D	MBS	MYB binding site involved in drought-inducibility	CAACTG	1137	6	-	Arabidopsis thaliana
TaSCPL20-1D	MBS	MYB binding site involved in drought-inducibility	CAACTG	1416	6	-	Arabidopsis thaliana
TaSCPL20-1D	as-1		TGACG	404	5	-	Arabidopsis thaliana
TaSCPL20-1D	as-1		TGACG	577	5	+	Arabidopsis thaliana
TaSCPL20-1D	as-1		TGACG	1976	5	-	Arabidopsis thaliana
TaSCPL20-1D	MYB		CAACAG	359	6	+	Arabidopsis thaliana
TaSCPL20-1D	MYB		TAACCA	897	6	+	Arabidopsis thaliana
TaSCPL20-1D	MYB		CAACAG	1054	6	+	Arabidopsis thaliana
TaSCPL20-1D	MYB		CAACAG	1384	6	+	Arabidopsis thaliana
TaSCPL20-1D	MYB		CAACCA	1713	6	-	Arabidopsis thaliana
TaSCPL20-1D	MYB		CAACCA	1753	6	+	Arabidopsis thaliana
TaSCPL20-1D	MYB		TAACCA	1846	6	-	Arabidopsis thaliana
TaSCPL20-1D	CCGTCC motif		CCGTCC	440	6	-	Nicotiana tabacum
TaSCPL20-1D	CCGTCC motif		CCGTCC	452	6	-	Nicotiana tabacum
TaSCPL20-1D	GC-repeat	?	GGCCTCGCCACG	726	11	-	Oryza sativa
TaSCPL20-1D	ATCT-motif	part of a conserved DNA module involved in light responsiveness	AATCTAATCC	1059	9	-	Pisum sativum
TaSCPL20-1D	CGTCA-motif	cis-acting regulatory element involved in the MeJA-responsiveness	CGTCA	404	5	+	Hordeum vulgare
TaSCPL20-1D	CGTCA-motif	cis-acting regulatory element involved in the MeJA-responsiveness	CGTCA	577	5	-	Hordeum vulgare
TaSCPL20-1D	CGTCA-motif	cis-acting regulatory element involved in the MeJA-responsiveness	CGTCA	1976	5	+	Hordeum vulgare
TaSCPL20-1D		short_function	motif_sequence	26	4	-	organism
TaSCPL20-1D		short_function	motif_sequence	59	4	-	organism
TaSCPL20-1D		short_function	motif_sequence	86	4	-	organism
TaSCPL20-1D		short_function	motif_sequence	248	4	-	organism
TaSCPL20-1D		short_function	motif_sequence	253	4	-	organism
TaSCPL20-1D		short_function	motif_sequence	281	4	-	organism
TaSCPL20-1D		short_function	motif_sequence	432	4	-	organism
TaSCPL20-1D		short_function	motif_sequence	555	4	-	organism
TaSCPL20-1D		short_function	motif_sequence	567	4	-	organism
TaSCPL20-1D		short_function	motif_sequence	572	4	-	organism
TaSCPL20-1D		short_function	motif_sequence	762	4	+	organism
TaSCPL20-1D		short_function	motif_sequence	773	4	+	organism
TaSCPL20-1D		short_function	motif_sequence	800	4	-	organism
TaSCPL20-1D		short_function	motif_sequence	829	4	+	organism
TaSCPL20-1D		short_function	motif_sequence	985	4	+	organism
TaSCPL20-1D		short_function	motif_sequence	1305	4	+	organism
TaSCPL20-1D		short_function	motif_sequence	1379	4	+	organism
TaSCPL20-1D		short_function	motif_sequence	1409	4	+	organism
TaSCPL20-1D		short_function	motif_sequence	1458	4	+	organism
TaSCPL20-1D		short_function	motif_sequence	1515	4	+	organism
TaSCPL20-1D		short_function	motif_sequence	1656	4	+	organism
TaSCPL20-1D		short_function	motif_sequence	1732	4	-	organism
TaSCPL20-1D		short_function	motif_sequence	1907	4	+	organism
TaSCPL20-1D	TATA-box	core promoter element around -30 of transcription start	TATA	21	4	+	Arabidopsis thaliana
TaSCPL20-1D	TATA-box	core promoter element around -30 of transcription start	ATATAT	285	6	+	Brassica napus
TaSCPL20-1D	TATA-box	core promoter element around -30 of transcription start	TATA	286	4	+	Arabidopsis thaliana
TaSCPL20-1D	TATA-box	core promoter element around -30 of transcription start	TATAAGAA	640	8	-	Zea mays
TaSCPL20-1D	TATA-box	core promoter element around -30 of transcription start	TATATAA	643	7	-	Arabidopsis thaliana
TaSCPL20-1D	TATA-box	core promoter element around -30 of transcription start	TATATA	644	6	+	Arabidopsis thaliana
TaSCPL20-1D	TATA-box	core promoter element around -30 of transcription start	TATA	646	4	+	Arabidopsis thaliana
TaSCPL20-1D	TATA-box	core promoter element around -30 of transcription start	TATAA	812	5	-	Arabidopsis thaliana
TaSCPL20-1D	TATA-box	core promoter element around -30 of transcription start	TATA	813	4	+	Arabidopsis thaliana
TaSCPL20-1D	TATA-box	core promoter element around -30 of transcription start	TATAA	915	5	-	Arabidopsis thaliana
TaSCPL20-1D	TATA-box	core promoter element around -30 of transcription start	TATA	916	4	+	Arabidopsis thaliana
TaSCPL20-1D	TATA-box	core promoter element around -30 of transcription start	ATATAA	970	6	+	Brassica oleracea
TaSCPL20-1D	TATA-box	core promoter element around -30 of transcription start	TATA	971	4	+	Arabidopsis thaliana
TaSCPL20-1D	TATA-box	core promoter element around -30 of transcription start	ATATAT	1004	6	-	Brassica napus
TaSCPL20-1D	TATA-box	core promoter element around -30 of transcription start	TATA	1005	4	-	Arabidopsis thaliana
TaSCPL20-1D	TATA-box	core promoter element around -30 of transcription start	TACAAAA	1356	7	+	Oryza sativa
TaSCPL20-1D	TATA-box	core promoter element around -30 of transcription start	ATATAA	1593	6	+	Brassica oleracea
TaSCPL20-1D	TATA-box	core promoter element around -30 of transcription start	TATA	1594	4	-	Arabidopsis thaliana
TaSCPL20-1D	TATA-box	core promoter element around -30 of transcription start	TATA	1960	4	-	Arabidopsis thaliana
TaSCPL20-1D	Unnamed__1		CGTGG	180	5	-	Zea mays
TaSCPL20-1D	Unnamed__1		CGTGG	378	5	+	Zea mays
TaSCPL20-1D	Unnamed__1		CGTGG	726	5	+	Zea mays
TaSCPL20-1D	Unnamed__1		CGTGG	1146	5	+	Zea mays
TaSCPL20-1D	Unnamed__1		CGTGG	1172	5	-	Zea mays
TaSCPL20-1D	AT~TATA-box		TATATA	644	6	+	Arabidopsis thaliana
TaSCPL20-1D	MYB-like sequence		TAACCA	897	6	+	Arabidopsis thaliana
TaSCPL20-1D	MYB-like sequence		TAACCA	1846	6	-	Arabidopsis thaliana
TaSCPL20-1D	Unnamed__2		CCCCGG	448	6	-	Zea mays
TaSCPL20-1D	Unnamed__2		AACCTAACCT	1472	9	-	Petroselinum hortense
TaSCPL20-1D	ARE	cis-acting regulatory element essential for the anaerobic induction	AAACCA	1745	6	-	Zea mays
TaSCPL20-1D	Unnamed__12		TCCACGTAGA	1043	9	+	Zea mays
TaSCPL20-1D	CCGTCC-box		CCGTCC	440	6	-	Petroselinum hortense
TaSCPL20-1D	CCGTCC-box		CCGTCC	452	6	-	Petroselinum hortense
TaSCPL20-1D	Myb-binding site		CAACAG	359	6	+	Nicotiana tabacum
TaSCPL20-1D	Myb-binding site		CAACAG	1054	6	+	Nicotiana tabacum
TaSCPL20-1D	Myb-binding site		CAACAG	1384	6	+	Nicotiana tabacum
TaSCPL20-1D	TGACG-motif	cis-acting regulatory element involved in the MeJA-responsiveness	TGACG	404	5	-	Hordeum vulgare
TaSCPL20-1D	TGACG-motif	cis-acting regulatory element involved in the MeJA-responsiveness	TGACG	577	5	+	Hordeum vulgare
TaSCPL20-1D	TGACG-motif	cis-acting regulatory element involved in the MeJA-responsiveness	TGACG	1976	5	-	Hordeum vulgare
TaSCPL3-1A	CGTCA-motif	cis-acting regulatory element involved in the MeJA-responsiveness	CGTCA	37	5	+	Hordeum vulgare
TaSCPL3-1A	CGTCA-motif	cis-acting regulatory element involved in the MeJA-responsiveness	CGTCA	168	5	+	Hordeum vulgare
TaSCPL3-1A	CGTCA-motif	cis-acting regulatory element involved in the MeJA-responsiveness	CGTCA	1242	5	-	Hordeum vulgare
TaSCPL3-1A	CGTCA-motif	cis-acting regulatory element involved in the MeJA-responsiveness	CGTCA	1988	5	-	Hordeum vulgare
TaSCPL3-1A		short_function	motif_sequence	172	4	+	organism
TaSCPL3-1A		short_function	motif_sequence	178	4	+	organism
TaSCPL3-1A		short_function	motif_sequence	608	4	+	organism
TaSCPL3-1A		short_function	motif_sequence	610	4	-	organism
TaSCPL3-1A		short_function	motif_sequence	617	4	-	organism
TaSCPL3-1A		short_function	motif_sequence	741	4	+	organism
TaSCPL3-1A		short_function	motif_sequence	822	4	+	organism
TaSCPL3-1A		short_function	motif_sequence	847	4	-	organism
TaSCPL3-1A		short_function	motif_sequence	1102	4	+	organism
TaSCPL3-1A		short_function	motif_sequence	1341	4	-	organism
TaSCPL3-1A		short_function	motif_sequence	1772	4	+	organism
TaSCPL3-1A		short_function	motif_sequence	1811	4	+	organism
TaSCPL3-1A	MYB		CAACAG	454	6	-	Arabidopsis thaliana
TaSCPL3-1A	MYB		TAACCA	1274	6	+	Arabidopsis thaliana
TaSCPL3-1A	MYB		TAACCA	1346	6	+	Arabidopsis thaliana
TaSCPL3-1A	MYB		CAACCA	1418	6	+	Arabidopsis thaliana
TaSCPL3-1A	MYB		CAACCA	1912	6	-	Arabidopsis thaliana
TaSCPL3-1A	MYB		CAACAG	1928	6	-	Arabidopsis thaliana
TaSCPL3-1A	MYB		CAACAG	1944	6	-	Arabidopsis thaliana
TaSCPL3-1A	MYB		CAACAG	1952	6	-	Arabidopsis thaliana
TaSCPL3-1A	MYB		CAACAG	1975	6	+	Arabidopsis thaliana
TaSCPL3-1A	as-1		TGACG	37	5	-	Arabidopsis thaliana
TaSCPL3-1A	as-1		TGACG	168	5	-	Arabidopsis thaliana
TaSCPL3-1A	as-1		TGACG	1242	5	+	Arabidopsis thaliana
TaSCPL3-1A	as-1		TGACG	1988	5	+	Arabidopsis thaliana
TaSCPL3-1A	MBS	MYB binding site involved in drought-inducibility	CAACTG	842	6	-	Arabidopsis thaliana
TaSCPL3-1A	MYC		CATGTG	171	6	+	Arabidopsis thaliana
TaSCPL3-1A	MYC		CATTTG	267	6	+	Arabidopsis thaliana
TaSCPL3-1A	TC-rich repeats	cis-acting element involved in defense and stress responsiveness	GTTTTCTTAC	385	9	-	Nicotiana tabacum
TaSCPL3-1A	G-box	cis-acting regulatory element involved in light responsiveness	CACGTC	543	6	+	Zea mays
TaSCPL3-1A	Box 4	part of a conserved DNA module involved in light responsiveness	ATTAAT	149	6	+	Petroselinum crispum
TaSCPL3-1A	Box 4	part of a conserved DNA module involved in light responsiveness	ATTAAT	373	6	+	Petroselinum crispum
TaSCPL3-1A	Box 4	part of a conserved DNA module involved in light responsiveness	ATTAAT	586	6	+	Petroselinum crispum
TaSCPL3-1A	Box 4	part of a conserved DNA module involved in light responsiveness	ATTAAT	675	6	+	Petroselinum crispum
TaSCPL3-1A	DRE core		GCCGAC	58	6	-	Arabidopsis thaliana
TaSCPL3-1A	TGACG-motif	cis-acting regulatory element involved in the MeJA-responsiveness	TGACG	37	5	-	Hordeum vulgare
TaSCPL3-1A	TGACG-motif	cis-acting regulatory element involved in the MeJA-responsiveness	TGACG	168	5	-	Hordeum vulgare
TaSCPL3-1A	TGACG-motif	cis-acting regulatory element involved in the MeJA-responsiveness	TGACG	1242	5	+	Hordeum vulgare
TaSCPL3-1A	TGACG-motif	cis-acting regulatory element involved in the MeJA-responsiveness	TGACG	1988	5	+	Hordeum vulgare
TaSCPL3-1A	Myb-binding site		CAACAG	454	6	-	Nicotiana tabacum
TaSCPL3-1A	Myb-binding site		CAACAG	1928	6	-	Nicotiana tabacum
TaSCPL3-1A	Myb-binding site		CAACAG	1944	6	-	Nicotiana tabacum
TaSCPL3-1A	Myb-binding site		CAACAG	1952	6	-	Nicotiana tabacum
TaSCPL3-1A	Myb-binding site		CAACAG	1975	6	+	Nicotiana tabacum
TaSCPL3-1A	ARE	cis-acting regulatory element essential for the anaerobic induction	AAACCA	135	6	-	Zea mays
TaSCPL3-1A	ARE	cis-acting regulatory element essential for the anaerobic induction	AAACCA	999	6	+	Zea mays
TaSCPL3-1A	ARE	cis-acting regulatory element essential for the anaerobic induction	AAACCA	1886	6	+	Zea mays
TaSCPL3-1A	CCAAT-box	MYBHv1 binding site	CAACGG	1331	6	-	Hordeum vulgare
TaSCPL3-1A	CCAAT-box	MYBHv1 binding site	CAACGG	1403	6	-	Hordeum vulgare
TaSCPL3-1A	Unnamed__1		CGTGG	1349	5	-	Zea mays
TaSCPL3-1A	Unnamed__1		CGTGG	1421	5	-	Zea mays
TaSCPL3-1A	Unnamed__1		CGTGG	1471	5	+	Zea mays
TaSCPL3-1A	AT~TATA-box		TATATA	499	6	+	Arabidopsis thaliana
TaSCPL3-1A	AT~TATA-box		TATATA	856	6	+	Arabidopsis thaliana
TaSCPL3-1A	AT~TATA-box		TATATA	1630	6	-	Arabidopsis thaliana
TaSCPL3-1A	MYB-like sequence		TAACCA	1274	6	+	Arabidopsis thaliana
TaSCPL3-1A	MYB-like sequence		TAACCA	1346	6	+	Arabidopsis thaliana
TaSCPL3-1A	TATA-box	core promoter element around -30 of transcription start	TACAAAA	119	7	-	Oryza sativa
TaSCPL3-1A	TATA-box	core promoter element around -30 of transcription start	ATTATA	230	6	+	Brassica napus
TaSCPL3-1A	TATA-box	core promoter element around -30 of transcription start	TATAA	231	5	-	Arabidopsis thaliana
TaSCPL3-1A	TATA-box	core promoter element around -30 of transcription start	TATA	232	4	+	Arabidopsis thaliana
TaSCPL3-1A	TATA-box	core promoter element around -30 of transcription start	TATA	330	4	+	Arabidopsis thaliana
TaSCPL3-1A	TATA-box	core promoter element around -30 of transcription start	ATATAA	353	6	+	Brassica oleracea
TaSCPL3-1A	TATA-box	core promoter element around -30 of transcription start	TATA	354	4	+	Arabidopsis thaliana
TaSCPL3-1A	TATA-box	core promoter element around -30 of transcription start	TATATAA	498	7	-	Arabidopsis thaliana
TaSCPL3-1A	TATA-box	core promoter element around -30 of transcription start	TATATA	499	6	+	Arabidopsis thaliana
TaSCPL3-1A	TATA-box	core promoter element around -30 of transcription start	TATA	501	4	+	Arabidopsis thaliana
TaSCPL3-1A	TATA-box	core promoter element around -30 of transcription start	ATATAT	590	6	+	Brassica napus
TaSCPL3-1A	TATA-box	core promoter element around -30 of transcription start	TATA	591	4	+	Arabidopsis thaliana
TaSCPL3-1A	TATA-box	core promoter element around -30 of transcription start	ATTATA	594	6	+	Brassica napus
TaSCPL3-1A	TATA-box	core promoter element around -30 of transcription start	TATAA	595	5	-	Arabidopsis thaliana
TaSCPL3-1A	TATA-box	core promoter element around -30 of transcription start	TATA	596	4	+	Arabidopsis thaliana
TaSCPL3-1A	TATA-box	core promoter element around -30 of transcription start	TACAAAA	659	7	-	Oryza sativa
TaSCPL3-1A	TATA-box	core promoter element around -30 of transcription start	ATTATA	854	6	+	Brassica napus
TaSCPL3-1A	TATA-box	core promoter element around -30 of transcription start	TATATAA	855	7	-	Arabidopsis thaliana
TaSCPL3-1A	TATA-box	core promoter element around -30 of transcription start	TATATA	856	6	+	Arabidopsis thaliana
TaSCPL3-1A	TATA-box	core promoter element around -30 of transcription start	TATA	858	4	+	Arabidopsis thaliana
TaSCPL3-1A	TATA-box	core promoter element around -30 of transcription start	ccTATAAAaa	1009	9	-	Arabidopsis thaliana
TaSCPL3-1A	TATA-box	core promoter element around -30 of transcription start	TATAAAA	1010	7	-	Pisum sativum
TaSCPL3-1A	TATA-box	core promoter element around -30 of transcription start	TATAAA	1011	6	-	Helianthus annuus
TaSCPL3-1A	TATA-box	core promoter element around -30 of transcription start	TATAA	1012	5	-	Arabidopsis thaliana
TaSCPL3-1A	TATA-box	core promoter element around -30 of transcription start	TATA	1013	4	-	Arabidopsis thaliana
TaSCPL3-1A	TATA-box	core promoter element around -30 of transcription start	TATAAAA	1035	7	-	Pisum sativum
TaSCPL3-1A	TATA-box	core promoter element around -30 of transcription start	TATAAA	1036	6	-	Helianthus annuus
TaSCPL3-1A	TATA-box	core promoter element around -30 of transcription start	TATAA	1037	5	-	Arabidopsis thaliana
TaSCPL3-1A	TATA-box	core promoter element around -30 of transcription start	TATA	1038	4	-	Arabidopsis thaliana
TaSCPL3-1A	TATA-box	core promoter element around -30 of transcription start	TATA	1143	4	-	Arabidopsis thaliana
TaSCPL3-1A	TATA-box	core promoter element around -30 of transcription start	TACAAAA	1535	7	-	Oryza sativa
TaSCPL3-1A	TATA-box	core promoter element around -30 of transcription start	TATA	1555	4	-	Arabidopsis thaliana
TaSCPL3-1A	TATA-box	core promoter element around -30 of transcription start	TATATA	1630	6	-	Arabidopsis thaliana
TaSCPL3-1A	TATA-box	core promoter element around -30 of transcription start	ATATAT	1631	6	-	Brassica napus
TaSCPL3-1A	TATA-box	core promoter element around -30 of transcription start	TATA	1632	4	-	Arabidopsis thaliana
TaSCPL3-1A	TATA-box	core promoter element around -30 of transcription start	TATA	1821	4	-	Arabidopsis thaliana
TaSCPL3-1A	CAAT-box		CAAT	33	4	+	Nicotiana glutinosa
TaSCPL3-1A	CAAT-box		CAAT	71	4	-	Nicotiana glutinosa
TaSCPL3-1A	CAAT-box		CAAT	92	4	-	Nicotiana glutinosa
TaSCPL3-1A	CAAT-box		CAAT	106	4	-	Nicotiana glutinosa
TaSCPL3-1A	CAAT-box	common cis-acting element in promoter and enhancer regions	CCAAT	133	5	-	Arabidopsis thaliana
TaSCPL3-1A	CAAT-box	common cis-acting element in promoter and enhancer regions	CAAAT	268	5	-	Pisum sativum
TaSCPL3-1A	CAAT-box		CAAT	324	4	-	Nicotiana glutinosa
TaSCPL3-1A	CAAT-box		CAAT	469	4	-	Nicotiana glutinosa
TaSCPL3-1A	CAAT-box		CAAT	481	4	+	Nicotiana glutinosa
TaSCPL3-1A	CAAT-box		CAAT	628	4	-	Nicotiana glutinosa
TaSCPL3-1A	CAAT-box	common cis-acting element in promoter and enhancer regions	CAAAT	653	5	-	Pisum sativum
TaSCPL3-1A	CAAT-box	common cis-acting element in promoter and enhancer regions	CCCAATTT	715	8	-	Arabidopsis thaliana
TaSCPL3-1A	CAAT-box	common cis-acting element in promoter and enhancer regions	CCAAT	717	5	-	Arabidopsis thaliana
TaSCPL3-1A	CAAT-box	common cis-acting element in promoter and enhancer regions	CAAAT	733	5	-	Pisum sativum
TaSCPL3-1A	CAAT-box		CAAT	872	4	+	Nicotiana glutinosa
TaSCPL3-1A	CAAT-box		CAAT	923	4	+	Nicotiana glutinosa
TaSCPL3-1A	CAAT-box		CAAT	978	4	+	Nicotiana glutinosa
TaSCPL3-1A	CAAT-box		CAAT	993	4	+	Nicotiana glutinosa
TaSCPL3-1A	CAAT-box		CAAT	1056	4	+	Nicotiana glutinosa
TaSCPL3-1A	CAAT-box		CAAT	1179	4	+	Nicotiana glutinosa
TaSCPL3-1A	CAAT-box	common cis-acting element in promoter and enhancer regions	CAAAT	1282	5	+	Pisum sativum
TaSCPL3-1A	CAAT-box	common cis-acting element in promoter and enhancer regions	CCAAT	1285	5	-	Arabidopsis thaliana
TaSCPL3-1A	CAAT-box		CAAT	1302	4	+	Nicotiana glutinosa
TaSCPL3-1A	CAAT-box	common cis-acting element in promoter and enhancer regions	TGCCAAC	1333	7	-	Petunia hybrida
TaSCPL3-1A	CAAT-box		CAAT	1374	4	+	Nicotiana glutinosa
TaSCPL3-1A	CAAT-box	common cis-acting element in promoter and enhancer regions	TGCCAAC	1405	7	-	Petunia hybrida
TaSCPL3-1A	CAAT-box		CAAT	1446	4	+	Nicotiana glutinosa
TaSCPL3-1A	CAAT-box		CAAT	1530	4	+	Nicotiana glutinosa
TaSCPL3-1A	CAAT-box		CAAT	1677	4	-	Nicotiana glutinosa
TaSCPL3-1A	CAAT-box	common cis-acting element in promoter and enhancer regions	CCAAT	1836	5	+	Arabidopsis thaliana
TaSCPL3-1A	CAAT-box		CAAT	1837	4	+	Nicotiana glutinosa
TaSCPL3-1A	TCCC-motif	part of a light responsive element	TCTCCCT	1724	7	-	Spinacia oleracea
TaSCPL3-1A	P-box	gibberellin-responsive element	CCTTTTG	1865	7	-	Oryza sativa
TaSCPL3-1A	GARE-motif	gibberellin-responsive element	TCTGTTG	453	7	+	Brassica oleracea
TaSCPL3-1A	GARE-motif	gibberellin-responsive element	TCTGTTG	1927	7	+	Brassica oleracea
TaSCPL3-1A	GARE-motif	gibberellin-responsive element	TCTGTTG	1943	7	+	Brassica oleracea
TaSCPL3-1A	MYB recognition site		CCGTTG	1331	6	+	Arabidopsis thaliana
TaSCPL3-1A	MYB recognition site		CCGTTG	1403	6	+	Arabidopsis thaliana
TaSCPL3-1A	Myb		TAACTG	495	6	-	Arabidopsis thaliana
TaSCPL3-1A	Myb		CAACTG	842	6	-	Arabidopsis thaliana
TaSCPL3-1A	TCT-motif	part of a light responsive element	TCTTAC	1324	6	-	Arabidopsis thaliana
TaSCPL3-1A	TCT-motif	part of a light responsive element	TCTTAC	1396	6	-	Arabidopsis thaliana
TaSCPL3-1A	TCT-motif	part of a light responsive element	TCTTAC	1647	6	+	Arabidopsis thaliana
TaSCPL3-1A	TGA-box	part of an auxin-responsive element	TGACGTAA	1242	8	+	Glycine max
TaSCPL3-1A	Unnamed__4		CTCC	84	4	+	Petroselinum hortense
TaSCPL3-1A	Unnamed__4		CTCC	522	4	+	Petroselinum hortense
TaSCPL3-1A	Unnamed__4		CTCC	928	4	+	Petroselinum hortense
TaSCPL3-1A	Unnamed__4		CTCC	1315	4	+	Petroselinum hortense
TaSCPL3-1A	Unnamed__4		CTCC	1387	4	+	Petroselinum hortense
TaSCPL3-1A	Unnamed__4		CTCC	1474	4	-	Petroselinum hortense
TaSCPL3-1A	Unnamed__4		CTCC	1726	4	-	Petroselinum hortense
TaSCPL3-1A	Unnamed__4		CTCC	1796	4	+	Petroselinum hortense
TaSCPL3-1A	Unnamed__4		CTCC	1870	4	-	Petroselinum hortense
TaSCPL3-1A	Unnamed__4		CTCC	1893	4	-	Petroselinum hortense
TaSCPL3-1A	I-box	part of a light responsive element	AAGATAAGGCT	887	10	-	Gossypium hirsutum
TaSCPL3-1A	I-box	part of a light responsive element	gGATAAGGTG	1902	9	-	Zea mays
TaSCPL3-1A	STRE		AGGGG	318	5	+	Arabidopsis thaliana
TaSCPL3-1A	circadian	cis-acting regulatory element involved in circadian control	CAAAGATATC	481	9	+	Lycopersicon esculentum
TaSCPL3-1A	Box III	protein binding site	atCATTTTCACt	698	11	-	Pisum sativum
TaSCPL3-1A	ABRE	cis-acting element involved in the abscisic acid responsiveness	ACGTG	543	5	-	Arabidopsis thaliana
TaSCPL3-1A	WRE3		CCACCT	1901	6	+	Pisum sativum
TaSCPL21-1D	LTR	cis-acting element involved in low-temperature responsiveness	CCGAAA	821	6	-	Hordeum vulgare
TaSCPL21-1D	CAAT-box		CAAT	97	4	+	Nicotiana glutinosa
TaSCPL21-1D	CAAT-box	common cis-acting element in promoter and enhancer regions	CCAAT	276	5	+	Arabidopsis thaliana
TaSCPL21-1D	CAAT-box		CAAT	277	4	+	Nicotiana glutinosa
TaSCPL21-1D	CAAT-box	common cis-acting element in promoter and enhancer regions	CCAAT	302	5	+	Arabidopsis thaliana
TaSCPL21-1D	CAAT-box		CAAT	303	4	+	Nicotiana glutinosa
TaSCPL21-1D	CAAT-box	common cis-acting element in promoter and enhancer regions	CCAAT	307	5	+	Arabidopsis thaliana
TaSCPL21-1D	CAAT-box		CAAT	308	4	+	Nicotiana glutinosa
TaSCPL21-1D	CAAT-box		CAAT	333	4	+	Nicotiana glutinosa
TaSCPL21-1D	CAAT-box		CAAT	586	4	+	Nicotiana glutinosa
TaSCPL21-1D	CAAT-box		CAAT	601	4	+	Nicotiana glutinosa
TaSCPL21-1D	CAAT-box	common cis-acting element in promoter and enhancer regions	CAAAT	865	5	+	Pisum sativum
TaSCPL21-1D	CAAT-box		CAAT	995	4	-	Nicotiana glutinosa
TaSCPL21-1D	CAAT-box		CAAT	1037	4	+	Nicotiana glutinosa
TaSCPL21-1D	CAAT-box	common cis-acting element in promoter and enhancer regions	CCAAT	1147	5	+	Arabidopsis thaliana
TaSCPL21-1D	CAAT-box		CAAT	1148	4	+	Nicotiana glutinosa
TaSCPL21-1D	CAAT-box		CAAT	1543	4	+	Nicotiana glutinosa
TaSCPL21-1D	CAAT-box		CAAT	1591	4	+	Nicotiana glutinosa
TaSCPL21-1D	CAAT-box	common cis-acting element in promoter and enhancer regions	CAAAT	1779	5	-	Pisum sativum
TaSCPL21-1D	CAAT-box		CAAT	1807	4	+	Nicotiana glutinosa
TaSCPL21-1D	CAAT-box		CAAT	1812	4	+	Nicotiana glutinosa
TaSCPL21-1D	CAAT-box		CAAT	1865	4	+	Nicotiana glutinosa
TaSCPL21-1D	ABRE4		CACGTA	1994	6	-	Zea mays
TaSCPL21-1D	Unnamed__4		CTCC	169	4	+	Petroselinum hortense
TaSCPL21-1D	Unnamed__4		CTCC	262	4	+	Petroselinum hortense
TaSCPL21-1D	Unnamed__4		CTCC	298	4	+	Petroselinum hortense
TaSCPL21-1D	Unnamed__4		CTCC	337	4	+	Petroselinum hortense
TaSCPL21-1D	Unnamed__4		CTCC	340	4	+	Petroselinum hortense
TaSCPL21-1D	Unnamed__4		CTCC	397	4	+	Petroselinum hortense
TaSCPL21-1D	Unnamed__4		CTCC	460	4	+	Petroselinum hortense
TaSCPL21-1D	Unnamed__4		CTCC	475	4	+	Petroselinum hortense
TaSCPL21-1D	Unnamed__4		CTCC	545	4	+	Petroselinum hortense
TaSCPL21-1D	Unnamed__4		CTCC	593	4	+	Petroselinum hortense
TaSCPL21-1D	Unnamed__4		CTCC	596	4	+	Petroselinum hortense
TaSCPL21-1D	Unnamed__4		CTCC	707	4	+	Petroselinum hortense
TaSCPL21-1D	Unnamed__4		CTCC	749	4	+	Petroselinum hortense
TaSCPL21-1D	Unnamed__4		CTCC	799	4	+	Petroselinum hortense
TaSCPL21-1D	Unnamed__4		CTCC	829	4	+	Petroselinum hortense
TaSCPL21-1D	Unnamed__4		CTCC	907	4	-	Petroselinum hortense
TaSCPL21-1D	Unnamed__4		CTCC	977	4	+	Petroselinum hortense
TaSCPL21-1D	Unnamed__4		CTCC	1024	4	-	Petroselinum hortense
TaSCPL21-1D	Unnamed__4		CTCC	1123	4	+	Petroselinum hortense
TaSCPL21-1D	Unnamed__4		CTCC	1310	4	+	Petroselinum hortense
TaSCPL21-1D	Unnamed__4		CTCC	1360	4	+	Petroselinum hortense
TaSCPL21-1D	Unnamed__4		CTCC	1366	4	+	Petroselinum hortense
TaSCPL21-1D	Unnamed__4		CTCC	1405	4	+	Petroselinum hortense
TaSCPL21-1D	Unnamed__4		CTCC	1702	4	+	Petroselinum hortense
TaSCPL21-1D	AE-box	part of a module for light response	AGAAACTT	954	8	+	Arabidopsis thaliana
TaSCPL21-1D	GC-motif	enhancer-like element involved in anoxic specific inducibility	CCCCCG	801	6	+	Zea mays
TaSCPL21-1D	box S		AGCCACC	1524	7	-	Arabidopsis thaliana
TaSCPL21-1D	box S		AGCCACC	1682	7	-	Arabidopsis thaliana
TaSCPL21-1D	TCT-motif	part of a light responsive element	TCTTAC	1653	6	+	Arabidopsis thaliana
TaSCPL21-1D	AC-II		CCACCAACCCCC	558	11	+	Phaseolus vulgaris
TaSCPL21-1D	Myb		CAACTG	652	6	+	Arabidopsis thaliana
TaSCPL21-1D	TGA-element	auxin-responsive element	AACGAC	373	6	+	Brassica oleracea
TaSCPL21-1D	CAT-box	cis-acting regulatory element related to meristem expression	GCCACT	639	6	+	Arabidopsis thaliana
TaSCPL21-1D	A-box	cis-acting regulatory element	CCGTCC	1260	6	-	Petroselinum crispum
TaSCPL21-1D	A-box	cis-acting regulatory element	CCGTCC	1952	6	-	Petroselinum crispum
TaSCPL21-1D	ABRE3a		TACGTG	1994	6	+	Zea mays
TaSCPL21-1D	Sp1	light responsive element	GGGCGG	685	6	+	Oryza sativa
TaSCPL21-1D	WRE3		CCACCT	941	6	-	Pisum sativum
TaSCPL21-1D	WRE3		CCACCT	1443	6	+	Pisum sativum
TaSCPL21-1D	GATA-motif	part of a light responsive element	GATAGGG	568	7	-	Pisum sativum
TaSCPL21-1D	GATA-motif	part of a light responsive element	GATAGGA	1091	7	+	Arabidopsis thaliana
TaSCPL21-1D	ABRE	cis-acting element involved in the abscisic acid responsiveness	GCCGCGTGGC	1469	9	-	Oryza sativa
TaSCPL21-1D	ABRE	cis-acting element involved in the abscisic acid responsiveness	ACGTG	1995	5	+	Arabidopsis thaliana
TaSCPL21-1D	JERE		AGACCGCC	322	8	+	Arabidopsis thaliana
TaSCPL21-1D	STRE		AGGGG	46	5	+	Arabidopsis thaliana
TaSCPL21-1D	STRE		AGGGG	52	5	-	Arabidopsis thaliana
TaSCPL21-1D	STRE		AGGGG	462	5	-	Arabidopsis thaliana
TaSCPL21-1D	STRE		AGGGG	567	5	-	Arabidopsis thaliana
TaSCPL21-1D	STRE		AGGGG	1570	5	-	Arabidopsis thaliana
TaSCPL21-1D	STRE		AGGGG	1699	5	-	Arabidopsis thaliana
TaSCPL21-1D	MYB		CAACAG	1255	6	-	Arabidopsis thaliana
TaSCPL21-1D	MYB		CAACAG	1978	6	-	Arabidopsis thaliana
TaSCPL21-1D	CCGTCC motif		CCGTCC	1260	6	-	Nicotiana tabacum
TaSCPL21-1D	CCGTCC motif		CCGTCC	1952	6	-	Nicotiana tabacum
TaSCPL21-1D		short_function	motif_sequence	68	4	+	organism
TaSCPL21-1D		short_function	motif_sequence	99	4	+	organism
TaSCPL21-1D		short_function	motif_sequence	167	4	+	organism
TaSCPL21-1D		short_function	motif_sequence	335	4	+	organism
TaSCPL21-1D		short_function	motif_sequence	395	4	+	organism
TaSCPL21-1D		short_function	motif_sequence	458	4	+	organism
TaSCPL21-1D		short_function	motif_sequence	506	4	+	organism
TaSCPL21-1D		short_function	motif_sequence	516	4	+	organism
TaSCPL21-1D		short_function	motif_sequence	534	4	+	organism
TaSCPL21-1D		short_function	motif_sequence	580	4	-	organism
TaSCPL21-1D		short_function	motif_sequence	756	4	-	organism
TaSCPL21-1D		short_function	motif_sequence	907	4	-	organism
TaSCPL21-1D		short_function	motif_sequence	1000	4	-	organism
TaSCPL21-1D		short_function	motif_sequence	1024	4	-	organism
TaSCPL21-1D		short_function	motif_sequence	1344	4	+	organism
TaSCPL21-1D		short_function	motif_sequence	1456	4	+	organism
TaSCPL21-1D		short_function	motif_sequence	1604	4	-	organism
TaSCPL21-1D		short_function	motif_sequence	1744	4	-	organism
TaSCPL21-1D		short_function	motif_sequence	1766	4	+	organism
TaSCPL21-1D	CGTCA-motif	cis-acting regulatory element involved in the MeJA-responsiveness	CGTCA	73	5	+	Hordeum vulgare
TaSCPL21-1D	CGTCA-motif	cis-acting regulatory element involved in the MeJA-responsiveness	CGTCA	149	5	+	Hordeum vulgare
TaSCPL21-1D	CGTCA-motif	cis-acting regulatory element involved in the MeJA-responsiveness	CGTCA	181	5	-	Hordeum vulgare
TaSCPL21-1D	CGTCA-motif	cis-acting regulatory element involved in the MeJA-responsiveness	CGTCA	439	5	+	Hordeum vulgare
TaSCPL21-1D	CGTCA-motif	cis-acting regulatory element involved in the MeJA-responsiveness	CGTCA	1075	5	+	Hordeum vulgare
TaSCPL21-1D	CGTCA-motif	cis-acting regulatory element involved in the MeJA-responsiveness	CGTCA	1588	5	+	Hordeum vulgare
TaSCPL21-1D	CGTCA-motif	cis-acting regulatory element involved in the MeJA-responsiveness	CGTCA	1688	5	-	Hordeum vulgare
TaSCPL21-1D	CGTCA-motif	cis-acting regulatory element involved in the MeJA-responsiveness	CGTCA	1942	5	-	Hordeum vulgare
TaSCPL21-1D	G-box	cis-acting regulatory element involved in light responsiveness	CACGAC	1427	6	+	Zea mays
TaSCPL21-1D	G-box	cis-acting regulatory element involved in light responsiveness	TACGTG	1994	6	+	Arabidopsis thaliana
TaSCPL21-1D	MYC		CATGTG	515	6	+	Arabidopsis thaliana
TaSCPL21-1D	MYC		CATGTG	1293	6	-	Arabidopsis thaliana
TaSCPL21-1D	MYC		CATGTG	1745	6	-	Arabidopsis thaliana
TaSCPL21-1D	MBS	MYB binding site involved in drought-inducibility	CAACTG	652	6	+	Arabidopsis thaliana
TaSCPL21-1D	as-1		TGACG	73	5	-	Arabidopsis thaliana
TaSCPL21-1D	as-1		TGACG	149	5	-	Arabidopsis thaliana
TaSCPL21-1D	as-1		TGACG	181	5	+	Arabidopsis thaliana
TaSCPL21-1D	as-1		TGACG	439	5	-	Arabidopsis thaliana
TaSCPL21-1D	as-1		TGACG	1075	5	-	Arabidopsis thaliana
TaSCPL21-1D	as-1		TGACG	1588	5	-	Arabidopsis thaliana
TaSCPL21-1D	as-1		TGACG	1688	5	+	Arabidopsis thaliana
TaSCPL21-1D	as-1		TGACG	1942	5	+	Arabidopsis thaliana
TaSCPL21-1D	Myb-binding site		CAACAG	1255	6	-	Nicotiana tabacum
TaSCPL21-1D	Myb-binding site		CAACAG	1978	6	-	Nicotiana tabacum
TaSCPL21-1D	CCGTCC-box		CCGTCC	1260	6	-	Petroselinum hortense
TaSCPL21-1D	CCGTCC-box		CCGTCC	1952	6	-	Petroselinum hortense
TaSCPL21-1D	TGACG-motif	cis-acting regulatory element involved in the MeJA-responsiveness	TGACG	73	5	-	Hordeum vulgare
TaSCPL21-1D	TGACG-motif	cis-acting regulatory element involved in the MeJA-responsiveness	TGACG	149	5	-	Hordeum vulgare
TaSCPL21-1D	TGACG-motif	cis-acting regulatory element involved in the MeJA-responsiveness	TGACG	181	5	+	Hordeum vulgare
TaSCPL21-1D	TGACG-motif	cis-acting regulatory element involved in the MeJA-responsiveness	TGACG	439	5	-	Hordeum vulgare
TaSCPL21-1D	TGACG-motif	cis-acting regulatory element involved in the MeJA-responsiveness	TGACG	1075	5	-	Hordeum vulgare
TaSCPL21-1D	TGACG-motif	cis-acting regulatory element involved in the MeJA-responsiveness	TGACG	1588	5	-	Hordeum vulgare
TaSCPL21-1D	TGACG-motif	cis-acting regulatory element involved in the MeJA-responsiveness	TGACG	1688	5	+	Hordeum vulgare
TaSCPL21-1D	TGACG-motif	cis-acting regulatory element involved in the MeJA-responsiveness	TGACG	1942	5	+	Hordeum vulgare
TaSCPL21-1D	AAGAA-motif		GAAAGAA	1850	7	+	Avena sativa
TaSCPL21-1D	DRE core		GCCGAC	1265	6	+	Arabidopsis thaliana
TaSCPL21-1D	TATA-box	core promoter element around -30 of transcription start	TATACA	270	6	-	Helianthus annuus
TaSCPL21-1D	TATA-box	core promoter element around -30 of transcription start	TATA	272	4	+	Arabidopsis thaliana
[truncated: 27,778 more rows]
