# Supplementary material for: Genome-wide analysis of the serine carboxypeptidase-like protein family in Triticum aestivum reveals TaSCPL184-6D is involved in abiotic stress response
Source: BMC Genomics. 2021 May 15;22:350. doi: 10.1186/s12864-021-07647-6 (PMC8126144; doi:10.1186/s12864-021-07647-6)
Supplement: Supplementary file 13 — Additional file 13: Table S5. The characteristics of 105 SSRs. [file 12864_2021_7647_MOESM13_ESM.xlsx]

## Sheet: Additional file 13
Additional file 13: Table S5. The characteristics of 105 SSRs.
Gene	chromosome	SSR nr.	SSR type	SSR	repeat type
TaSCPL1-1A	1A	1	p3	(TCC)7	trinucleotides
TaSCPL2-1A	1A	1	p2	(GT)18	dinucleotides
TaSCPL6-1A	1A	1	p2	(CG)6	dinucleotides
TaSCPL16-1B	1B	1	p2	(CG)6	dinucleotides
TaSCPL25-1D	1D	1	p2	(CG)6	dinucleotides
TaSCPL28-2A	2A	1	p3	(CTC)7	trinucleotides
TaSCPL28-2A	2A	3	p2	(TC)7	dinucleotides
TaSCPL29-2A	2A	1	p2	(TA)9	dinucleotides
TaSCPL33-2A	2A	1	p3	(TGC)6	trinucleotides
TaSCPL36-2A	2A	1	p3	(GTG)5	trinucleotides
TaSCPL38-2A	2A	1	p2	(AT)20	dinucleotides
TaSCPL38-2A	2A	2	p4	(TCTG)10	tetranucleotides
TaSCPL39-2A	2A	1	p5	(TGATT)5	pentanucleotides
TaSCPL40-2A	2A	1	p3	(CGC)8	trinucleotides
TaSCPL41-2B	2B	1	p2	(TC)6	dinucleotides
TaSCPL45-2B	2B	1	p2	(CT)15	dinucleotides
TaSCPL45-2B	2B	2	p2	(GA)17	dinucleotides
TaSCPL46-2B	2B	1	p5	(CCCCA)4	pentanucleotides
TaSCPL48-2B	2B	1	p3	(GCT)5	trinucleotides
TaSCPL49-2B	2B	1	p2	(GA)6	dinucleotides
TaSCPL49-2B	2B	2	p3	(TCA)5	trinucleotides
TaSCPL49-2B	2B	3	p3	(TCT)5	trinucleotides
TaSCPL49-2B	2B	4	p2	(GA)6	dinucleotides
TaSCPL49-2B	2B	5	p2	(GT)7	dinucleotides
TaSCPL50-2B	2B	1	p3	(CGC)7	trinucleotides
TaSCPL53-2D	2D	1	p2	(AT)7	dinucleotides
TaSCPL56-2D	2D	1	p2	(CT)8	dinucleotides
TaSCPL56-2D	2D	2	p2	(GA)14	dinucleotides
TaSCPL57-2D	2D	1	p2	(CT)7	dinucleotides
TaSCPL59-2D	2D	2	c	(AG)9	dinucleotides
TaSCPL59-2D	2D	2	c	(GA)7	dinucleotides
TaSCPL60-2D	2D	1	p5	(TGATT)4	pentanucleotides
TaSCPL62-2D	2D	1	p3	(CGC)5	trinucleotides
TaSCPL66-3A	3A	1	p3	(CTC)7	trinucleotides
TaSCPL67-3A	3A	1	p3	(GCG)5	trinucleotides
TaSCPL69-3A	3A	1	p5	(CCCAG)6	pentanucleotides
TaSCPL69-3A	3A	2	p3	(CTG)5	trinucleotides
TaSCPL76-3B	3B	1	p6	(GGTGGC)4	hexanucleotides
TaSCPL77-3B	3B	1	p3	(TAC)5	trinucleotides
TaSCPL79-3B	3B	1	p3	(TCT)5	trinucleotides
TaSCPL84-3D	3D	2	p3	(GGC)5	trinucleotides
TaSCPL86-3D	3D	1	p3	(CTC)5	trinucleotides
TaSCPL88-3D	3D	1	p5	(CCCAG)4	pentanucleotides
TaSCPL88-3D	3D	2	p2	(AT)24	dinucleotides
TaSCPL89-3D	3D	1	p3	(TTC)5	trinucleotides
TaSCPL89-3D	3D	2	p2	(AT)7	dinucleotides
TaSCPL90-4A	4A	1	p2	(AT)7	dinucleotides
TaSCPL92-4A	4A	1	p2	(CA)28	dinucleotides
TaSCPL95-4A	4A	2	p4	(TTTG)5	tetranucleotides
TaSCPL95-4A	4A	1	c*	(TG)6*	#N/A
TaSCPL99-4A	4A	1	p3	(CAC)7	trinucleotides
TaSCPL104-4B	4B	1	p2	(GA)6	dinucleotides
TaSCPL106-4B	4B	1	p3	(TTG)8	trinucleotides
TaSCPL107-4B	4B	1	p2	(GA)6	dinucleotides
TaSCPL111-4B	4B	1	p2	(CA)6	dinucleotides
TaSCPL115-4B	4B	1	p3	(CTC)8	trinucleotides
TaSCPL115-4B	4B	2	p3	(GTC)5	trinucleotides
TaSCPL116-4D	4D	2	p3	(ACA)12	trinucleotides
TaSCPL116-4D	4D	3	p2	(TG)9	dinucleotides
TaSCPL116-4D	4D	4	p2	(AT)10	dinucleotides
TaSCPL117-4D	4D	1	p3	(ACA)6	trinucleotides
TaSCPL118-4D	4D	1	p6	(AAAAAT)4	hexanucleotides
TaSCPL118-4D	4D	2	c	(TGG)5	trinucleotides
TaSCPL118-4D	4D	4	p3	(AAT)9	trinucleotides
TaSCPL118-4D	4D	5	p3	(TTG)25	trinucleotides
TaSCPL135-5A	5A	1	p2	(GT)8	dinucleotides
TaSCPL144-5A	5A	1	c	(GCT)6	trinucleotides
TaSCPL144-5A	5A	1	c	(GCG)5	trinucleotides
TaSCPL145-5A	5A	1	p3	(TCC)5	trinucleotides
TaSCPL147-5A	5A	1	p3	(CTC)5	trinucleotides
TaSCPL147-5A	5A	2	p3	(TCT)8	trinucleotides
TaSCPL152-5B	5B	1	p2	(GT)15	dinucleotides
TaSCPL157-5B	5B	1	c	(GCT)7	trinucleotides
TaSCPL157-5B	5B	1	c	(GCG)6	trinucleotides
TaSCPL164-5D	5D	1	p2	(GT)7	dinucleotides
TaSCPL171-5D	5D	1	p3	(GCT)7	trinucleotides
TaSCPL173-6A	6A	1	p3	(CTC)5	trinucleotides
TaSCPL176-6A	6A	1	p2	(GC)6	dinucleotides
TaSCPL177-6A	6A	1	p2	(CA)31	dinucleotides
TaSCPL180-6B	6B	1	p3	(GGA)5	trinucleotides
TaSCPL183-6D	6D	1	p3	(TTC)7	trinucleotides
TaSCPL183-6D	6D	2	c	(AC)11	dinucleotides
TaSCPL183-6D	6D	3	p3	(TAT)22	trinucleotides
TaSCPL183-6D	6D	2	c	(AG)16	dinucleotides
TaSCPL188-6D	6D	1	p3	(GAA)5	trinucleotides
TaSCPL190-7A	7A	1	p2	(AG)7	dinucleotides
TaSCPL190-7A	7A	2	c	(CA)11	dinucleotides
TaSCPL190-7A	7A	2	c	(GA)7	dinucleotides
TaSCPL193-7A	7A	1	p2	(TA)7	dinucleotides
TaSCPL194-7A	7A	1	p3	(TCT)37	trinucleotides
TaSCPL194-7A	7A	2	p6	(GGTGAA)4	hexanucleotides
TaSCPL195-7A	7A	1	p3	(CCA)6	trinucleotides
TaSCPL200-7B	7B	1	p3	(CGC)6	trinucleotides
TaSCPL200-7B	7B	2	p3	(TTC)5	trinucleotides
TaSCPL200-7B	7B	3	p4	(GATA)12	tetranucleotides
TaSCPL202-7B	7B	1	p2	(TG)6	hexanucleotides
TaSCPL205-7D	7D	1	p3	(CGC)5	trinucleotides
TaSCPL206-7D	7D	2	p6	(GGTGAA)4	hexanucleotides
TaSCPL206-7D	7D	3	p4	(GATA)5	tetranucleotides
TaSCPL208-7D	7D	1	p3	(TCA)6	trinucleotides
TaSCPL208-7D	7D	2	c	(GAG)5	trinucleotides
TaSCPL208-7D	7D	2	c	(GAG)5	trinucleotides
TaSCPL209-7D	7D	1	p5	(TCCAT)4	pentanucleotides
TaSCPL210-Un	U0	1	p3	(CTC)5	trinucleotides
TaSCPL210-Un	U0	3	p2	(TC)6	dinucleotides
