# Supplementary material for: Genome-wide analysis of the serine carboxypeptidase-like protein family in Triticum aestivum reveals TaSCPL184-6D is involved in abiotic stress response
Source: BMC Genomics. 2021 May 15;22:350. doi: 10.1186/s12864-021-07647-6 (PMC8126144; doi:10.1186/s12864-021-07647-6)
Supplement: Supplementary file 14 — Additional file 14: Table S6. The information of SSR primers. [file 12864_2021_7647_MOESM14_ESM.xlsx]

## Sheet: Additional file 14
Additional file 14: Table S6. The information of SSR primers.
Gene	SSR	SSR-Start	SSR-end	SSR-Length	SSR-type	Primer-Forward sequence	Primer-Reverse sequence	Primer-pair product size/Predict-range	Primer-Forward-TM	Primer-Reverse-TM	Primer-Forward-GC percent	Primer-Reverse-GC percent
TaSCPL2-1A	(GT)18	1013	1048	36	p2	TTTCACGGTGAGCAAATCGG	CTGCATGCACCGATCAAATT	120	59.128	57.428	50	45
TaSCPL29-2A	(TA)9	3269	3286	18	p2	TCAAAGCTGTCCATGTGCAT	TCGAACGGTGAAAAGGCAAG	105	58.086	59.058	45	50
TaSCPL33-2A	(TGC)6	2905	2922	18	p3	CAGGTGATGTCCATGCGAAG	GCAAGCAACACCTCTTCCTC	167	58.988	59.122	55	55
TaSCPL36-2A	(GTG)5	3256	3270	15	p3	GCACTCCCTGACATCTCTGA	CTCATCATGTGCCATGCCTC	102	58.81	59.048	55	55
TaSCPL38-2A	(TCTG)10	6459	6498	40	p4	TGTCTGCATGCACACACAAA	GTCTTCTCCTTGGCAATGCT	141	58.899	58.168	45	50
TaSCPL49-2B	(TCT)5	14262	14276	15	p3	CGGCGCTAAACTTCTTGACA	TGCCACAAAACATCTTGCCA	197	58.855	58.882	50	45
TaSCPL49-2B	(GT)7	18839	18852	14	p2	CGTTAATGCGTGCGTGATCC	CAGGCGGCCAATTTTCACAT	131	60.315	59.753	55	50
TaSCPL49-2B	(TCA)5	7245	7259	15	p3	GCTAGAGTAATGCATATGGAGCC	GTGGGCTGATTTCTTCGACG	149	58.812	59.278	47.826	55
TaSCPL53-2D	(AT)7	1759	1772	14	p2	CACAACTGCACTTTGAAACAAG	GACATCCCACGCGTGTATTC	130	57.172	59.072	40.909	55
TaSCPL56-2D	(GA)14	454	481	28	p2	GGAGATCGCAGGAGAAGGAA	TCCAAGTAAAAGTCTGCTGTAGG	141	58.885	58.105	55	43.478
TaSCPL57-2D	(CT)7	3312	3325	14	p2	CTCTTCTCCCAGCACGTACT	CTCATCATGTGCCATGCCTC	141	58.822	59.048	55	55
TaSCPL59-2D	(AG)9ggagggagagagggagggg(GA)7	7267	7317	51	c	TGGAGAGCGCCCTTATTTCT	ACTGGCATTGGGATCCTCAA	175	58.796	58.998	50	50
TaSCPL66-3A	(CTC)7	84	104	21	p3	GAGCAAGCTAGTCCACATGG	CCATCGAACCCTTTGACGTG	135	58.339	59.204	55	55
TaSCPL69-3A	(CCCAG)6	590	619	30	p5	GCAGCACCGCACCTAATTTA	GAGGAGGGAAAAGGGAGGAG	102	58.908	58.791	50	60
TaSCPL69-3A	(CTG)5	941	955	15	p3	TCTTTAGTGCTTCCGTCCAG	GGAGGGGAGGAGCTACTGTA	181	57.256	59.443	50	60
TaSCPL77-3B	(TAC)5	1772	1786	15	p3	ACGTGATATTAGCGAGCGGA	TCTTCCAGTGCTCCGTATCC	169	59.051	58.888	50	55
TaSCPL79-3B	(TCT)5	1087	1101	15	p3	GGGAAGACGCTCTACCACAA	CCACAAGCAAGAACGCACG	150	59.393	60.369	55	57.895
TaSCPL89-3D	(TTC)5	2762	2776	15	p3	GAGGAAGCTGCGTCTACTCC	TGTTTGCCCATACCCTACGT	104	59.898	59.014	60	50
TaSCPL89-3D	(AT)7	2946	2959	14	p2	TCTGACCGCAACAAGATCCT	TGAACTTGACGGTCACTTGT	168	59.023	57.316	50	45
TaSCPL90-4A	(AT)7	422	435	14	p2	ACCCAAATGCCTCAATTTCAGA	GCTGACAATGACTTTATCGCAC	197	58.491	58.326	40.909	45.455
TaSCPL95-4A	(TG)6*	6110	6130	21	c*	TCGTGGATCTGATCGCTTTT	AATGAGTACACATCCGGCCT	146	57.327	58.796	45	50
TaSCPL95-4A	(TTTG)5	7755	7774	20	p4	ACTTCCGCAGACCATGATGT	AGTGTGTCCGCCGTTCTATA	154	59.385	58.533	50	50
TaSCPL99-4A	(CAC)7	123	143	21	p3	GGCCCATCTCACCAAATTCA	GGGGTACTCATCTGTTCGGA	121	58.149	58.518	50	55
TaSCPL106-4B	(TTG)8	1667	1690	24	p3	TCCAAGTTCAAGGGGCTCAT	TTTTCATTGCAGCCTTCCGG	182	58.924	59.397	50	50
TaSCPL115-4B	(CTC)8	150	173	24	p3	GTCCTCTCCTGCTGATCGAT	ACGGCTTTGGTGGTGATAGA	169	58.673	59.019	55	50
TaSCPL115-4B	(GTC)5	300	314	15	p3	TCTATCACCACCAAAGCCGT	GTCCAGCTCCACGTACCTAC	180	59.019	59.545	50	60
TaSCPL116-4D	(TG)9	1814	1831	18	p2	GGCTTTCCATGCTAGAGAAACC	TCTGCACCCTGGATGATGAA	126	59.315	58.712	50	50
TaSCPL117-4D	(ACA)6	1133	1150	18	p3	TCTACAACGCCGGTGAGAG	TAGCGCCCTCTCTTGTTCTT	163	59.119	58.733	57.895	50
TaSCPL118-4D	(AAT)9	6261	6287	27	p3	TAAGGTGACGATCGAGCTGG	TGCATGGTACTGTGGGTGAT	160	59.261	59.009	55	50
TaSCPL152-5B	(GT)15	1883	1912	30	p2	CCAAATCCCACACTAAGCCG	CGCTGAAAACGCACATCTCT	115	58.905	59.207	55	50
TaSCPL164-5D	(GT)7	1967	1980	14	p2	CGACGCTCAAATGGCTGATA	CGCTGAAAACGCACATCTCT	129	58.429	59.207	50	50
TaSCPL176-6A	(GC)6	3996	4007	12	p2	GGTCCATGCCTAGCTAGCTA	CGATGCAACAGACAGGAGC	145	58.366	58.915	55	57.895
TaSCPL183-6D	(TTC)7	1078	1098	21	p3	CTCTATGATCGGGCCACAGT	GGACGTGTTCAAGTTGCAGA	138	58.956	58.704	55	50
TaSCPL183-6D	(AC)11(AG)16	2623	2676	54	c	TGCACATGACGAGGTATGGG	CTTCCCCTCTCTTTCCCCTG	159	59.822	59.085	55	60
TaSCPL190-7A	(AG)7	4434	4447	14	p2	GAAAATTTGCCGTTGGTGCG	CCCTAGCTCTCTCACACGTT	136	59.493	58.822	50	55
TaSCPL190-7A	(CA)11(GA)7	5754	5789	36	c	GCTACAAAATTAAGCGCGCG	AGAAACCCTAGTCACAGCCG	128	59.169	59.391	50	55
TaSCPL193-7A	(TA)7	2932	2945	14	p2	CCGTTGTATGAGGGGTTTCC	CGGATCAAACGCACGAGT	157	58.254	58.143	55	55.556
TaSCPL200-7B	(CGC)6	239	256	18	p3	ACGAGTCCTTGTCACACCAC	TTACTGGGTCGGACTTGCAT	164	59.896	59.019	55	50
TaSCPL200-7B	(GATA)12	3093	3140	48	p4	TTGCCTGTGAGAAGAGAGGG	GACATTCCACAGGCAGCAAG	131	59.02	59.475	55	55
TaSCPL202-7B	(TG)6	2334	2345	12	p2	AACCAAGGGAACACTCGACT	GAACTTCTTCAGGCCTTCCC	167	58.871	58.172	50	55
TaSCPL206-7D	(GATA)5	3112	3131	20	p4	TGCACATCTCTCTACCACACA	AGGTAGCAAGCAGTACACCT	140	58.753	58.354	47.619	50
TaSCPL208-7D	(TCA)6	11094	11111	18	p3	GACTTTCCGTGTCCTGCTTC	TGCTCAACATGCCAGAGAAG	129	58.851	58.183	55	50
