# Supplementary material for: Genome-wide analysis of the serine carboxypeptidase-like protein family in Triticum aestivum reveals TaSCPL184-6D is involved in abiotic stress response
Source: BMC Genomics. 2021 May 15;22:350. doi: 10.1186/s12864-021-07647-6 (PMC8126144; doi:10.1186/s12864-021-07647-6)
Supplement: Supplementary file 15 — Additional file 15: Table S7. The detailed information of predicted miRNAs. [file 12864_2021_7647_MOESM15_ESM.xlsx]

## Sheet: Additional file 15
Additional file 15: Table S7. The detailed information of predicted miRNAs.
miRNA-Acc.	Target-Acc.	Target-Gene name	Expectation	miRNA-start	miRNA-end	Target-start	Target-end	miRNA-aligned fragment	Target-aligned fragment	Inhibition	Multiplicity
tae-miR1130b-3p	TraesCS6D02G032900.1	TaSCPL183-6D	1	1	21	1129	1149	UCUUAUAUUAUGGGACGGAGG	CCUCCGUCUCGUAAUAUAAGA	Cleavage	1
tae-miR1130b-3p	TraesCS6D02G032900.2	TaSCPL183-6D	1	1	21	1613	1633	UCUUAUAUUAUGGGACGGAGG	CCUCCGUCUCGUAAUAUAAGA	Cleavage	1
tae-miR1122a	TraesCS2A02G412500.1	TaSCPL39-2A	1.5	1	20	1615	1634	UAGAUACAUCCGUAUCUAGA	UCUAGAUACAGAUGUAUCUA	Translation	1
tae-miR1127a	TraesCS7A02G150900.1	TaSCPL193-7A	1.5	1	19	1934	1952	UCCUUCCGUUCGGAAUUAC	GUAUUUCCGAACGGAGGGA	Cleavage	1
tae-miR1134	TraesCS4A02G011100.1	TaSCPL90-4A	2	1	24	1994	2017	CAACAACAACAAGAAGAAGAAGAU	UCAGCCUUCUUUUCGUUGUUGUUG	Translation	1
