# Supplementary material for: Genome-wide analysis of the serine carboxypeptidase-like protein family in Triticum aestivum reveals TaSCPL184-6D is involved in abiotic stress response
Source: BMC Genomics. 2021 May 15;22:350. doi: 10.1186/s12864-021-07647-6 (PMC8126144; doi:10.1186/s12864-021-07647-6)
Supplement: Supplementary file 16 — Additional file 16: Table S8. The log2tpm values of all TaSCPL genes in the different subfamilies and wheat developmental tissues/stages. [file 12864_2021_7647_MOESM16_ESM.xlsx]

## Sheet: Additional file 16
Additional file 16: Table S8. The log2tpm values of all TaSCPL genes in the different subfamilies and wheat developmental tissues/stages.
		grain						spike				leaves/shoots																	roots
Column number	Gene name	grain, reproductive, 30 dpa, Chinese Spring(n=10)	grain, reproductive, 20 dpa, Chinese Spring(n=18)	grain, reproductive, 14 dpa, Chinese Spring(n=2)	grain, reproductive, 10 dpa, Chinese Spring(n=4)	grain, reproductive, 2 dpa, Chinese Spring(n=2)	grain, reproductive, milk grain stage, Chinese Spring(n=1)	spike, reproductive, anthesis, Chinese Spring(n=11)	spike, reproductive, Ear emergence, Chinese Spring(n=1)	spike, reproductive, Flag leaf stage, Chinese Spring(n=2)	spike, vegetative, two nodes detectable, Chinese Spring(n=2)	leaves/shoots, reproductive, 30 dpa, Chinese Spring(n=1)	leaves/shoots, reproductive, 25 dpa, Chinese Spring(n=1)	leaves/shoots, reproductive, 15 dpa, Chinese Spring(n=1)	leaves/shoots, reproductive, 2 dpa, Chinese Spring(n=2)	leaves/shoots, reproductive, milk grain stage, Chinese Spring(n=1)	leaves/shoots, reproductive, anthesis, Chinese Spring(n=3)	leaves/shoots, reproductive, Ear emergence, Chinese Spring(n=1)	leaves/shoots, vegetative, 24 days, Chinese Spring(n=6)	leaves/shoots, vegetative, 14 days, Chinese Spring(n=5)	leaves/shoots, vegetative, seven leaf stage, Chinese Spring(n=5)	leaves/shoots, vegetative, fifth leaf stage, Chinese Spring(n=8)	leaves/shoots, vegetative, three leaf stage, Chinese Spring(n=21)	leaves/shoots, vegetative, 1 cm spike, Chinese Spring(n=2)	leaves/shoots, vegetative, tillering stage, Chinese Spring(n=2)	leaves/shoots, vegetative, two nodes detectable, Chinese Spring(n=2)	leaves/shoots, seedling, 4 days, Chinese Spring(n=1)	leaves/shoots, seedling, seedling stage, Chinese Spring(n=2)	roots, vegetative, 24 days, Chinese Spring(n=6)	roots, vegetative, 14 days, Chinese Spring(n=5)	roots, vegetative, seven leaf stage, Chinese Spring(n=3)	roots, vegetative, fifth leaf stage, Chinese Spring(n=8)	roots, vegetative, three leaf stage, Chinese Spring(n=3)	roots, reproductive, Flag leaf stage, Chinese Spring(n=2)	roots, seedling, seedling stage, Chinese Spring(n=2)
1	TaSCPL84-3D	0	0	0	0	0	0	0	0	0	0	0	0	0	0	0	0	0	0	0	0	0	0	0	0	0	0	0	0	0	0	0	0	0	0
2	TaSCPL97-4A	0	0	0	0	0.960491	1.0179	1.68692	4.21102	2.90174	0	0	0.848112	0	0	1.964	0.101571	0	0	0	0	0	0	1.61061	0	2.16969	2.08021	0	2.5805	1.67247	0.807748	1.24708	2.38683	1.58622	3.08048
3	TaSCPL37-2A	0	0	0	0	0	3.34869	0	0	0	0	3.47861	0	0	0	0	0	0	0	0	0	0	0	0	0	0	0.481712	0	3.46472	3.19398	1.81456	2.51136	3.56601	3.39588	3.10227
4	TaSCPL47-2B	0	0.31732	0.125906	0	0	2.90901	0	0	0	0	4.84501	1.78552	0	0	0	0	0	0.312745	0	0.461264	0	0	0	0	0	0	0	4.28795	2.56068	2.81402	3.76647	4.39609	4.08198	4.3925
5	TaSCPL61-2D	0	0	0	0	0	0	0	0	0	0	1.48494	1.42672	0	0	1.33406	0	0	0	2.10687	0.853403	0.645399	0.958227	0	0	0	0	0	0	0	0	0	0	0	0
6	TaSCPL96-4A	0	0	0	0	0	0	0	0.836339	0	0	0	0	0	0	1.36923	0	0	0	0	0	0	0	0.0122068	0	0.263544	4.29669	0.951976	4.62668	4.83002	2.20224	4.31808	4.37188	4.16115	5.35381
7	TaSCPL104-4B	0	0	0	0	0	0	1.5879	4.91833	3.83417	1.63331	2.05662	0	0	0	3.09376	3.2387	0	3.40866	2.46472	2.90557	0	0	2.80186	3.38322	3.82438	4.54886	4.23424	0	2.23054	0	0	1.05804	1.01823	0.63477
8	TaSCPL107-4B	0	0	0	0	0.383303	0	1.00627	4.66191	3.18642	0.825725	1.86992	0	0	0	1.72676	2.53014	0	2.19486	1.66447	1.77255	0	0	2.05773	2.59126	3.51693	3.39982	2.92356	0	1.47066	0	0	0.463039	0.0230069	0
9	TaSCPL114-4B	0	0	0	0	2.28238	2.90635	1.61762	3.81231	1.88742	0	5.91368	4.9776	2.39283	1.71444	2.82193	1.51672	1.63517	1.63233	2.02923	2.40677	0	3.27146	0.231103	1.47527	2.11103	0.73469	0.719457	0	0	0	0	0	0	0
10	TaSCPL121-4D	0	0	0	0	0	0	0	0	0	0	0	0	0	0	0	0	0	0	0	0	0	0	0	0	0	0	0	0	0	0	0	0	0	0
11	TaSCPL142-5A	0	0	0	0	0	0	0	0	0	0	0	0	0	0	0	0	0	0	0	0	0	0	0	0	0	0.803574	0	0	0.380392	0	0	0	0	0
12	TaSCPL156-5B	0	0	0	0	3.95565	2.34538	3.15871	5.34855	3.7588	3.80637	4.1613	2.82804	3.03917	2.33158	2.34437	3.24144	3.73405	3.81686	3.79627	3.55386	2.41366	3.18676	3.96978	4.3274	5.97538	4.43421	4.02293	4.6925	4.34281	3.35391	3.13932	5.56844	4.10401	5.42455
13	TaSCPL169-5D	0	0	0	0	2.28696	0.780312	2.5381	4.53527	3.29234	2.45318	3.31413	3.85448	4.30449	4.50299	4.74129	4.94757	5.29928	3.81611	5.19997	3.5516	2.71749	2.01987	2.84859	3.99301	3.85072	4.25704	4.36162	0	0	0	0	0	0.19989	0
14	TaSCPL170-5D	0	0	0	0	0	0	0	0	0	0	0	0	0	0	0	0	0	0	0	0	0	0	0	0	0	2.33775	0	0.640856	1.89558	0	1.45278	0	0	1.16417
15	TaSCPL190-7A	0	0	0	0	0	0.479841	0	0	0	0	0	0	0	2.57528	0	0	0	3.7663	3.29738	2.12965	0.297148	0	1.16181	3.34852	2.8286	0.548545	0.403279	0	0	0	0	0	0	0
16	TaSCPL191-7A	0	0	0	0	0.0427984	0	0	1.62441	0.169136	0	0	0	0	0	0	0	0	0.770354	0	0	0	0	0	0	0	3.65855	1.80693	2.88363	3.18184	1.13944	3.43042	2.78886	2.33159	3.91229
17	TaSCPL192-7A	0	0	0	0	0	0	0.178526	0.991281	0	0	0	0	0	0	0	0	0	0.837868	0	2.08501	0	0	3.71924	2.07253	3.79727	2.58277	0.0963988	0	0	0	0	0	0	0
18	TaSCPL204-7D	0	0	0	0	1.10969	0	0	0	0	0	0	0	0	0	0	0	0	0	0	0	0	0	1.1213	0	1.68369	2.17057	0	0	1.74969	0.041628	2.27992	1.38655	1.22834	2.42433
19	TaSCPL9-1B	0	0	0	0	0	0	0.270868	1.55625	0	0	0	0	0	0.508398	1.40622	1.75003	0.928276	3.04207	4.50174	2.42354	1.9314	0.688628	0.90624	3.35238	3.21957	3.67215	1.94408	0.390742	1.01995	0	0	0.0572096	0	1.46742
20	TaSCPL15-1B	0	0	0	0	0	0	0	1.86689	0	0	0	0	0	0	0	0	0	0	0	0	0	0	0.881538	0	0.343347	0	0	0	0	0	0	0	0	0
21	TaSCPL28-2A	0	0	0	0	0	0	0	0	0	0	0	0	0	0	1.0566	0	0	0	0	0	0	0	0	0	0	0	0	0	0	0	0	0	0.192798	0.382772
22	TaSCPL33-2A	0	0	0	0	1.02165	0	2.16553	3.91068	2.44522	1.87082	2.2915	2.47069	3.00809	1.69334	3.34708	3.2566	2.83334	2.65403	2.98965	2.50274	1.78378	0	0.995529	2.02171	2.04127	3.04474	2.61394	3.18424	2.72535	1.77006	1.84736	2.14758	1.80186	1.70825
23	TaSCPL38-2A	0	0	0	0	0	0	0	1.68608	0.531114	0	1.66733	2.21758	2.79649	1.35738	3.39018	2.40709	2.00997	0.941348	2.30231	1.70789	2.20252	0	0	0.898316	1.70004	0	0	0	0	0	0	0	0	0
24	TaSCPL39-2A	0	0	0	0	0	0	0	1.47983	0.862539	0	0	0	0	0	2.89198	0	0	3.35165	2.36548	2.6121	0.861956	0.00612113	1.38529	2.82072	1.62139	4.18676	3.64967	3.0083	3.39525	2.61038	3.20827	2.94683	3.14213	4.1164
25	TaSCPL48-2B	0	0	0	0	0	0	1.52084	2.21452	1.53702	0	4.43492	4.36486	3.03289	1.72315	4.2739	2.20948	2.67122	2.37595	3.83709	3.15273	3.47888	2.1154	0.0775541	2.02035	2.34921	0	1.06752	0	0	0	0	0	0	0
26	TaSCPL49-2B	0	0	0	0	0	0	0	1.119	0	0	0	0	0	0	0	0	0	2.61701	1.87133	0.532217	0	0	0	1.89915	0	0.676728	1.11178	0	0	0	0	0	0	0
27	TaSCPL58-2D	0.739042	0	0	0	0	0	0.858937	0.869334	0	0	1.84026	0	0	0	0.346327	0	0	0	0	0.187532	0	0	0	0	0.120252	1.28942	0	6.11688	3.37061	4.05354	4.92459	4.41287	4.15241	5.12522
28	TaSCPL59-2D	0	0	0	0	0	0.26058	2.86742	2.68149	1.31187	0	5.2325	4.93216	4.45528	2.60636	5.3014	3.98045	4.18322	2.46362	3.81809	3.72382	4.10007	3.27145	0.624674	1.91985	3.01116	0.773558	1.33401	0	0	0	0	0	0	0
29	TaSCPL70-3A	0.582828	0.476236	0	1.6629	6.39939	4.16986	3.44084	2.90072	1.30964	0	3.70713	4.49639	4.40881	3.89486	5.38485	4.50805	4.3268	3.60319	4.67238	3.95061	3.87477	4.40325	1.60599	4.06178	3.43198	4.73251	3.21687	3.11302	3.65743	2.51004	1.84659	2.8855	2.68659	2.73902
30	TaSCPL80-3B	0	0	0	1.61616	5.87245	3.4724	1.89666	3.05691	1.29034	0	3.42017	2.67257	3.33493	0.636729	0.0309858	3.22492	3.08235	2.27306	3.39582	2.50293	0.710001	2.98054	0.0572014	3.00013	2.2592	3.90643	2.67477	0.634469	2.95923	0.89302	0	1.70433	1.24936	0.903829
31	TaSCPL89-3D	0	0	0	1.65397	5.14913	4.22478	3.36589	3.37291	0.716938	0	4.29631	4.69496	4.77076	4.10504	3.43164	4.33553	4.69022	3.33903	4.52529	3.81468	3.15721	3.24463	0.929696	3.89773	2.9349	4.52239	3.06955	2.73776	3.44601	2.60899	2.08192	2.99362	2.75643	2.13288
32	TaSCPL95-4A	2.50784	2.50904	0	0	0	0	0	0	0	0	0	0	0	1.10652	0	0	0	0.898937	0	0	0	0	0	0	0.454723	0.535406	0	1.52213	0	0	0.656059	1.56384	0.98926	0.98418
33	TaSCPL106-4B	0	0	0	0	3.52698	2.21853	2.80305	4.59629	2.19107	1.36531	4.26016	1.29178	0	0	3.46591	2.06868	0	2.43784	1.44489	2.69159	0.481741	2.17434	2.89689	2.03222	4.35007	4.24702	0.907037	3.76875	3.83903	3.10818	2.63907	3.65896	3.43739	4.53691
34	TaSCPL115-4B	0	0.429715	0	0	1.73971	1.91318	3.0251	3.5113	1.30901	0.817631	4.31981	4.27084	3.69117	3.00296	2.75838	3.0512	3.27836	2.09483	2.77704	2.13368	2.41661	2.11096	0	0.445419	1.37871	1.14087	0	0.985358	0.30678	0.721472	0	0	0	0
35	TaSCPL122-4D	3.24472	3.99486	1.13332	0	0	1.23057	0	0	0	0	0	0	0	0	0	0	0	0	0	0	0	0	0	0	0	0	0	0	0	0	0	0.683835	0	1.08805
36	TaSCPL127-4D	1.48121	1.54773	0.00950985	0	5.03527	3.11707	3.85515	5.33772	3.28779	1.84257	4.4507	3.68755	3.37194	3.57812	5.75929	4.28379	3.22228	4.39065	3.7016	4.19213	3.13801	2.53958	3.17804	3.54702	3.78815	4.85036	4.49542	3.03605	2.89683	2.79459	2.49281	2.61424	2.49201	3.49815
37	TaSCPL145-5A	2.74893	3.73168	0.398882	0	0	0	0	0	0	0	0	0	0	0	0.625845	0	0	0	0	0	0	0	0	0	0	0	0	0	0	0	0	0	0	0
38	TaSCPL172-5D	1.16017	2.40497	0	0	0	0	0	0	0	0	5.13689	2.75498	0	0	0	0	0	0	0	0	0	0	0	0	0	0	0	0	0	0	0	0	0	0
39	TaSCPL198-7B	0	0	0	0	2.42523	0	0.914547	3.67642	2.42564	2.48959	1.24368	0	0	0.0608498	2.48931	2.50313	0.189262	3.40663	3.23186	2.41085	0.51605	0	2.42225	2.81975	3.73018	3.52542	3.79707	1.17832	2.19263	0	0.690384	0.480664	0.248823	0.9395
40	TaSCPL41-2B	0	0	0	0	0	0	0	0	0	0	0	0	0	0	0	0	0	0	0	0	0	0	0	0	0	0	0	1.47994	0.722125	0	1.42097	1.53668	1.81437	1.57736
41	TaSCPL55-2D	0.43388	1.30695	0	0	2.92132	1.89389	2.8979	4.27859	3.70596	3.11149	2.92612	2.65142	3.27395	2.67419	3.97918	3.42375	2.83478	3.29109	2.83938	3.23032	2.48382	2.66989	3.6453	3.16996	3.55026	4.12381	3.5925	3.74142	3.54901	3.30701	3.33677	3.63469	3.62673	3.77009
42	TaSCPL60-2D	0	0	0	0	2.37752	0.0599782	0	2.08881	1.7663	0	0	0	0	0	4.84901	0	0	3.06943	2.48993	2.29687	1.15525	0.579788	2.20862	1.64139	2.34296	3.54367	3.22859	3.31963	2.7049	1.37879	2.85908	2.27004	2.25588	2.1352
43	TaSCPL73-3B	0	0	0	0	0	0	0	0	0	0	0	0	0	0	0	0	0	0	0	0	0	0	0	0	0	0.535924	0	2.40195	2.98005	1.66456	2.1268	3.42973	3.36567	2.59277
44	TaSCPL78-3B	0.180657	2.27404	0.167724	0.326439	0	1.51251	1.88125	1.37461	0.100258	0	2.92741	2.17907	0.865016	1.22589	1.63486	1.36158	0.111165	0.235582	1.01626	0.471083	0.449067	0	0	0	0.20974	0.819897	0	0	0	0	0	0	0	0
45	TaSCPL103-4B	0	0	0	0	0	0	0.14388	3.10647	0	0	0	0	0	0	0	0	0	2.13964	1.8849	1.11618	0	0	0	2.45154	1.66689	2.83553	2.65862	0	1.17794	0	0	0	0	1.13009
46	TaSCPL108-4B	3.00447	4.15092	1.33133	0	0	0.415867	0	0	0	0	0	0	0	0	0	0	0	0	0	0	0	0	0	0	0	0	0	0	0	0	0	0.508266	0.231256	0.790697
47	TaSCPL158-5B	1.18748	2.27719	0	0	0	0	0	0	0	0	2.96103	3.27553	2.42456	0.79511	0.739053	0	1.1033	0	0	0	0	0	0	0	0	0	0	0	0	0	0	0	0	0
48	TaSCPL210-Un	0	0	0	0	0	0	0	0	0	0	0	0	0	0	0	0	0	0	0	0	0	0	0	0	0	0	0	0	0	0	0.427125	1.87521	1.45301	2.71115
49	TaSCPL35-2A	0	0	0	0	0	0	0	0	0	0	0	0	0	0	0	0	0	0	0	0	0	0	0	0	0	0	0	0	0	0	0	0	0	0
50	TaSCPL63-3A	0	0	0	0	0	0.922091	0.739582	2.45247	1.62148	0	0.508063	0.362565	0	0	0	1.67619	0	2.33982	2.17002	1.89947	1.02138	0.175477	1.3085	2.18944	0.385055	3.04603	2.33074	1.64555	3.29791	0.973709	1.97492	3.93901	3.64594	3.496
51	TaSCPL68-3A	1.0626	2.63027	0.0763628	0	0.55065	1.57698	2.52831	1.71821	0.240125	0	3.60954	3.41209	3.56216	3.45282	2.39075	3.39675	3.79327	2.85902	3.35583	2.43726	3.37584	1.28866	0	1.83601	1.48873	1.25419	1.24137	0.495032	0	0	0	0	0	0
52	TaSCPL76-3B	0	0.0258008	0	2.14718	2.34782	1.23527	2.62577	3.06485	2.8462	2.90976	2.88859	3.5469	3.66303	3.25631	4.21031	3.25292	3.27586	3.38488	3.10559	3.40939	2.89749	2.41469	4.14447	3.22366	3.55918	4.36628	3.93449	4.42825	4.17353	3.76299	3.79185	4.3295	4.17154	4.27836
53	TaSCPL81-3D	0	0	0	0	0	0	0	0	0	0	0	0	0	0	0	0	0	0	0	0	0	0	0	0	0	1.92425	0	3.13476	3.81912	3.00699	3.56697	4.13825	4.18849	4.0525
54	TaSCPL87-3D	0	0	0	0	0	0.609717	1.36931	0	0	0	2.80464	2.82477	2.26581	2.61562	2.54176	1.39022	1.11244	1.74588	2.25948	1.50371	2.14844	0	0	0.0329683	1.40973	0.118705	0	0.350569	0	0	0	0	0	0
55	TaSCPL118-4D	0	0	0	0	4.25159	0.797133	2.70472	5.37977	3.85721	4.14342	1.7944	1.38693	1.80854	2.23279	3.6304	2.6186	2.46398	2.95317	3.69482	2.8149	1.56518	0.919253	3.81784	3.57966	5.19443	4.74342	3.336	2.73313	3.89607	2.76123	2.58458	4.38372	3.49957	5.09404
56	TaSCPL29-2A	0	0	0	0	0	0	0	0.789821	0	0	0	0	0	0	0	0	1.32259	4.3041	3.89187	3.83534	2.64554	1.06353	0	3.93221	0	4.56949	3.24743	0	0	0	0	0	0	0.0332349
57	TaSCPL98-4A	0	0	0	0	0	0	0	0	0	0	0	0	0	0	3.74339	0	0	0	0	0	0	0	0	0	0.176374	0	0	1.54131	1.24071	0	0.52998	2.17428	2.06917	3.20677
58	TaSCPL119-4D	0	0	0	0	0.0195553	0	0.92983	2.82519	1.8957	2.34083	0	0	0	0	5.00228	2.30817	0	0	0	1.32859	0	0	3.1087	0	4.58965	2.0727	0	0.430889	1.41596	0.698343	0.691127	2.04669	1.20643	2.11539
59	TaSCPL183-6D	0	0	0	0	0	0	0	2.3954	0	0	0	0	0	0	0	0	0	1.66328	1.80097	0.840565	0.217892	0	0	1.79527	0.703621	2.21893	0.57448	0	0.989842	0	0	0	0	0
60	TaSCPL72-3B	0	0	0	0	0	0	0	0	0	0	0	0	0	0	0	0	0	1.70299	2.05405	0.219656	0.0105285	0	0	0.592502	0	0.799062	0	0	0	0	0	0	0	0
61	TaSCPL120-4D	0	0	0	0	0	0	0	0	0	0	0	0	0	0	0	0	0	0	0	0	0	0	0	0	0	0	0	0	0	0	0	0	0	0
62	TaSCPL143-5A	0	0	0	0	0	0	0	0	0	0	0	0	0	0	0	0	0	0	0	0	0	0	0	0	0	0	0	0	0	0	0	0	0	0
63	TaSCPL105-4B	0	0	0	0	1.61642	0.340209	1.20824	3.23921	1.65966	1.0167	3.82264	0	0	0	1.65118	1.08462	0	1.11701	0	1.65315	0	2.01576	2.12119	1.27769	4.07081	2.98253	0.235703	2.08033	2.8294	1.42064	1.23149	2.12687	2.01411	3.25743
64	TaSCPL141-5A	0	0	0	0	0	0.63989	4.00868	6.76024	4.06973	0.350645	0	0	0	0	2.41574	2.37206	0	1.69211	1.32109	0.656684	0	0	1.6441	1.13568	2.53603	1.5662	0.58567	0.443438	1.37889	0	0	0.0817591	0	0
65	TaSCPL146-5A	0	0	0	0	0	0	0	0	0	0	0	0	0	0	0	0	0	0	0	0	0	0	0	0	0	0	0	0	0	0	0	0	0	0
66	TaSCPL189-7A	0	0	0	0	0	0	0	0	0	0	0	0	0	0	0	0	0	0	0	0	0	0	1.39203	0.240852	0	0.919841	0.316678	0	0	0	0	0	0	0
67	TaSCPL44-2B	0	0	0	0	0	0	0	0	0	0	0	0	0	0	0	0	0	0	0	0	0	0	0	0	0	0	0	0	0	0	0	0	0	0
68	TaSCPL71-3B	0	0	0	0	0	0	0	0	0	0	0	0	0	0	0	0	0	2.32372	2.84671	1.05712	0.813093	0	0.295276	0.948717	0.667193	2.0479	0.709374	0	0	0	0	0	0	0
69	TaSCPL144-5A	2.93347	3.57394	2.22588	0	3.34094	2.70809	5.24296	2.79947	2.51284	0	7.27015	6.94287	4.88521	3.5435	5.41351	2.8135	3.10049	0.218562	0	2.91455	1.58407	1.56586	0	0	0.208361	0	0	0	0	2.84404	0	0	0	0
70	TaSCPL147-5A	0	0	0	0	0	0	0	0	0	0	0	0	0	0	0	0	0	0	0	0	0	0	0	0	0	0	0	0	0	0	0	0	0	0
71	TaSCPL66-3A	0	0	0	0	0	0	0	0	0	0	1.5951	1.39393	1.79872	0.812835	0	0	1.53907	0	1.31338	0	0.888768	0	0	0	0	0	0	0	0	0	0	0	0	0
72	TaSCPL86-3D	0	0	0	0	0	0	0	0	0	0	0	0	0	0	0	0	0	0	0	0	0	0	0	0	0	0	0	0	0	0	0	0	0	0
73	TaSCPL157-5B	0.491316	1.85597	0	0	0	0	2.68869	0	0	0	1.73498	1.0373	0	0	0	0	0	0	0	0	0	0	0	0	0	0	0	0	0	0	0	0	0	0
74	TaSCPL171-5D	0	0	0	0	0	0	0	0	0	0	0	0	0	0	0	0	0	0	0	0	0	0	0	0	0	0	0	0	0	0	0	0	0	0
75	TaSCPL13-1B	0	0	0	0	0	0	0	0	0	0	0	0	0	0	0	0	0	0	0	0	0	0	0	0	0	0	0	0	0	0	0	0	0	0
76	TaSCPL138-5A	0	0	0	0	0	0	0	0	0	0	0	0	0	0	0	0	0	0	0	0	0	0	0	0	0	0	0	0	0	0	0	0	0	0
77	TaSCPL23-1D	0	0	0	0	0	0	0	0	0	0	0	0	0	0	0	0	0	0	0	0	0	0	0	0	0	0	0	0	0	0	0	0	0	0
78	TaSCPL34-2A	0	0	0	0	0	0	0	1.80115	2.87318	3.04718	0	0	0	0	0	0	0	0	0	0.259987	0	0	3.27273	0.705567	2.74478	1.56393	1.08472	0	0	0	0	0	0	0
79	TaSCPL45-2B	0	0	0	0	0	0	0	1.69314	2.63262	2.68821	0	0	0	0	0	0	0	0.937531	0	0.141282	0	0	3.07848	0.526274	2.26369	1.94593	1.14037	0	0	0	0	0.385088	0.459694	0.814431
80	TaSCPL56-2D	0	0	0	0	0	0	0	2.03203	2.74187	3.03556	0	0	0	0	0	0	0	1.75466	0	1.17472	0	0	3.80558	2.0711	3.14995	3.20552	3.52553	0	0	0	0	0	0	0
81	TaSCPL83-3D	0	0	0	0	2.11869	0	0.651742	2.10233	1.90608	2.26412	0	0	0	0.67161	0	0	0	0.114157	0	0	0	0	1.58836	0.289982	0.28187	1.53485	1.29318	0	0.527519	0	0.350087	0.541618	0	0.76724
82	TaSCPL92-4A	0	0	0	0	0	0	0	0	0	0	0	0	0	0	0	0	0	0	0	0	0	0	0	0	0	0	0	0	0	0	0	0	0	0
83	TaSCPL94-4A	0	0	0	0	0	0	0	1.91599	2.88248	2.38939	0	0	0	0	0	0	0	0.283434	0	0.63762	0	0	2.56225	0.908371	1.60187	1.18523	1.3927	0	0	0	0	0	0	0
84	TaSCPL109-4B	0.772441	0	0	0.399417	1.77642	0	0.805971	2.48774	3.10852	2.45906	0.12491	2.40468	1.36426	0	0.273015	1.80352	2.54104	2.35087	2.03169	2.93128	2.41986	2.45307	2.1405	1.87803	0.912692	2.43762	2.81758	0.593633	0.905425	0	0	0	0.0149522	0
85	TaSCPL111-4B	0	0	0	0	0	0	0	0	0	0	0	0	0	0	0	0	0	0	0	0	0	0	0	0	0	0	0	0	0	0	0	0	0	0
86	TaSCPL123-4D	1.32573	0	0.728082	1.90529	2.15758	1.63402	1.80464	2.5476	3.20455	3.00686	0	0	0	0	0	0	0	1.00379	0	1.49735	0	0.717526	2.74469	1.11729	1.16027	2.98131	1.81449	0.237783	0.324794	0.453375	0	0.0135266	0.171008	0
87	TaSCPL125-4D	0	0	0	0	0	0	0	0	0	0	0	0	0	0	0	0	0	0	0	0	0	0	0	0	0	0	0	0	0	0	0	0	0	0
88	TaSCPL175-6A	0	0	0	0	0	0	0	0.601607	2.32501	2.92111	0	0	0	0	0	0	0	0	0	0	0	0	3.60117	0.920282	3.02392	1.06238	0	0.189301	1.17523	0.446183	0.901732	1.19708	1.1976	2.22936
89	TaSCPL180-6B	0	0	0	0	0.407391	0	0	1.31757	2.8018	3.9503	0	0	0	0	0	0	0	0.119069	0	0.0804806	0	0	4.54971	1.64699	2.99469	1.99784	0	1.04028	1.96583	1.07494	1.78263	1.79358	1.62829	2.80539
90	TaSCPL186-6D	0	0	0	0	0	0	0	0	1.98525	3.59724	0	0	0	0	0	0	0	0.0190366	0	0	0	0	4.03347	1.3479	2.85583	1.95286	0.646249	0.366189	1.8899	1.02101	1.29775	1.27049	1.20364	1.85456
91	TaSCPL193-7A	0	0	0.276943	0	4.49344	4.15333	4.13674	5.59282	4.67208	3.97781	5.92992	6.09208	4.82065	5.02526	5.38122	4.61435	4.48267	4.98074	4.71577	5.14978	4.19086	5.084	5.15253	4.43259	4.88562	6.15917	4.57826	4.89439	5.55508	4.97171	4.96372	4.69407	4.47412	5.42636
92	TaSCPL199-7B	0	0	0	0	4.59674	3.54212	3.92438	5.66656	4.7549	3.66327	4.64078	4.74152	4.21411	4.62734	5.13375	4.13835	3.69457	4.2936	4.40108	4.36158	3.7775	3.29299	4.4034	3.90641	4.32205	5.78704	4.1908	4.78932	5.3728	4.67188	4.94993	4.80786	4.41075	5.35415
93	TaSCPL205-7D	0.427426	0.418489	0	0.829865	3.83147	3.5313	4.03316	5.45508	4.51571	3.92935	5.15455	5.01873	4.20169	4.4706	5.42574	4.59439	4.16552	4.54424	4.4257	4.95779	3.71581	3.9864	4.94835	4.25783	4.77496	6.22685	4.93253	4.54043	5.27712	4.9379	4.63987	4.59566	4.08937	5.19825
94	TaSCPL3-1A	0	0	0	0	0	0	0	0	0	0	0	0	0	0	0	0	0	0	0	0	0	0	0	0	0	0	0	0	0	0	0	0	0	0
95	TaSCPL4-1A	0	0	0	0	0	0	0	0	0	0	0	0	0	0	0	0	0	0	0	0	0	0	0	0	0	0	0	0	0	0	0	0	0	0
96	TaSCPL22-1D	0	0	0	0	0	0	0	0	0	0	0	0	0	0	0	0	0	0	0	0	0	0	0	0	0	0	0	0	0	0	0	0	0	0
97	TaSCPL46-2B	0	0.126996	0	0	2.19292	0	0	0.511691	2.97269	1.9835	0	0	0	0	0	0	0	0.491145	0	0	0	0	1.94232	0.663436	2.67446	0	1.80377	0.46305	1.42018	0.401041	1.7144	1.16083	1.30015	1.22748
98	TaSCPL67-3A	0	0	0	3.02579	3.97013	3.14972	2.93283	4.5649	4.05375	3.64248	2.77106	2.74119	2.78804	2.99662	3.82563	1.91172	1.97642	4.06285	2.94895	3.03513	2.4317	1.18169	4.75986	3.24603	3.89291	6.17682	4.8468	4.50403	4.40278	3.56673	4.77843	3.55009	3.60916	5.10954
99	TaSCPL69-3A	0	0	0	0	0	0	0	0.930048	0	0	0	0	0	0	0	0	0	1.16044	0	0	0	0	1.01101	0	0.732122	3.44232	1.91455	0.909059	1.80313	0.342126	0.922016	1.94663	1.41185	1.78585
100	TaSCPL74-3B	1.28283	2.39081	1.92116	6.00937	4.15163	4.70446	3.49136	4.74702	4.27672	4.10529	3.74714	3.64181	3.2121	3.52033	4.13947	2.29918	2.80643	4.32512	3.67127	3.84738	3.25957	3.02079	4.57759	3.69004	4.06706	6.20039	4.65149	4.65158	4.8621	4.31161	5.11651	4.17269	4.06811	5.16379
101	TaSCPL79-3B	0	0	0	0	1.13345	0	0	2.10444	1.03951	0.246043	0	0	0	1.20312	0	0	0	1.80911	0	0.443328	0	0	1.16984	0.935573	1.04728	3.79967	2.70657	1.3732	2.36504	1.34295	1.49761	2.66565	1.89421	2.38793
102	TaSCPL82-3D	1.35448	2.32268	2.28579	5.12186	3.84035	4.93062	2.44868	3.86166	3.49245	3.01079	3.97251	3.92126	2.86844	2.92626	4.18227	2.11286	1.90841	3.84536	2.51367	3.31485	2.43854	2.17276	4.30025	2.82489	3.53114	5.45294	3.90537	3.97812	4.34421	3.58869	4.19712	3.79571	3.51472	4.76274
103	TaSCPL88-3D	0	0	0	0	2.01616	1.29828	0	1.34624	0.305883	0	0	0	0	1.01808	0	0	0	1.89039	0	0.446936	0	0	1.17692	1.40754	1.63356	4.18606	3.28473	1.59073	2.41663	1.25107	1.53676	2.97471	1.90656	2.34724
104	TaSCPL177-6A	0	0	0	0	2.75742	0	2.56392	2.02077	3.41439	4.11895	0	0	0	0	0	0	0	0	0	0	0	0	2.25355	0.756784	1.16011	1.42222	2.60803	0	0	0	0	0	0	0
105	TaSCPL182-6B	0	0	0	0	2.14355	1.30856	2.52771	2.18953	3.73474	3.90326	0	0	0	0	0	0	0	0	0	0	0	0	2.52834	0.503522	0.4138	1.57037	1.7924	0	0	0	0	0	0	0
106	TaSCPL188-6D	0	0	0	0	3.02547	0	2.06352	1.51422	3.54287	4.45105	0	0	0	0	0	0	0	0	0	0	0	0	3.01243	1.03595	1.72838	1.99655	2.56994	0	0	0	0	0	0	0
107	TaSCPL36-2A	0	0	0	0	2.2938	0	1.92876	2.04493	3.83055	2.64649	0	0	0	0	0	0	0	1.93953	0	1.2977	0	0	2.24417	1.41778	2.90266	0.642874	2.76829	0.388612	1.18176	1.54213	2.21072	1.27925	1.53725	1.48708
108	TaSCPL54-2D	0	0	0	0	0.396823	0	4.11673	0.847827	2.41583	0	3.72763	2.74553	2.07198	2.17299	2.8472	3.34392	3.39704	4.14738	4.34558	3.51612	3.98238	7.36631	1.78273	2.03385	3.63209	3.33779	2.53894	3.07768	3.56099	3.80213	3.91307	2.90264	3.02109	3.87108
109	TaSCPL57-2D	0	0	0	0	1.94985	0	0.320479	1.01573	3.66601	2.62876	0	0	0	0	0	0	0	1.03241	0	0.349665	0	0	2.02794	1.21169	2.15588	0.199575	2.29467	0	0.301015	0.24229	0.699428	0.328955	1.03484	0.92647
110	TaSCPL93-4A	0	0	0	0	0	0	0	0	0	0	0	0	0	0	0	0	0	0.197608	0	0	1.66253	0	0	0	0	0	0	0	0	0	0	0	0	0
111	TaSCPL110-4B	0	0	0	0	0	0	0	0	0	0	0	0	0	0	0	0	0	0.0533048	0	0	2.11869	0	0	0	0	0	0	0.663965	0	0	0	0.310163	0	0
112	TaSCPL124-4D	0	0	0	0	0	0	0	0.189198	0	0	1.24238	0	0.735496	1.12163	0	0.796174	1.31947	1.59186	1.93664	0	1.40432	0	0	0.399423	0	0.184064	0	0.0787	0	0	0	0	0	0
113	TaSCPL129-5A	0	0	0	0	0	0	0	0	0	0	0	0	0	0	0	0	0	0	0	0	0	0	0	0	0	0	0	0	0	0	0	0	0	0
114	TaSCPL130-5A	0	0	0	0	0	0	0	0	0	0	0	0	0	0	0	0	0	0	0	0	0	0	0	0	0	0	0	0	0	2.54799	0	0	0	0
115	TaSCPL131-5A	0	0	0	0	0	0	0	0	0	0	0	0	0	0	0	0	0	0	0	0	0	0	0	0	0	0	0	0	0	0	0	0	0	0
116	TaSCPL132-5A	0	0	0	0	0	0	0	0	0	0	0	0	0	0	0	0	0	0	0	0	0	0	0	0	0	0	0	0	0	0	0	0	0	0
117	TaSCPL134-5A	0	0	0	0	0	0	0	0	0	0	0	0	0	0	0	0	0	0	0	0	0	0	0	0	0	0	0	0	0	0	0	0	0	0
118	TaSCPL136-5A	0	0	0	0	2.92253	0	0	0	0	0	0	0	0	0	0	0	0	0	0	0	0	0	0	0	0	0	0	0	0	0	0	0	0	0
119	TaSCPL148-5B	0	0	0	0	0	0	0	0	0	0	0	0	0	0	0	0	0	0	0	0	0	0	0	0	0	0	0	0	0	0.533387	0	0	0	0
120	TaSCPL149-5B	0	0	0	0	0	0	0	0	0	0	0	0	0	0	0	0	0	0	0	0	0	0	0	0	0	0	0	0	0	0	0	0	0	0
121	TaSCPL150-5B	0	0	0	0	0	0	0	0	0	0	0	0	0	0	0	0	0	0	0	0	0	0	0	0	0	0	0	0	0	0	0	0	0	0
122	TaSCPL151-5B	0	0	0	0	0	0	0	0	0	0	0	0	0	0	0	0	0	0	0	0	0	0	0	0	0	0	0	0	0	0	0	0	0	0
123	TaSCPL152-5B	0	0	0	0	0.385138	0	0	0	0	0	0	0	0	0	0	0	0	0	0	0	0	0	0	0	0	0	0	0	0	0	0	0	0	0
124	TaSCPL159-5D	0	0	0	0	0	0	0	0	0	0	0	0	0	0	0	0	0	0	0	0	0	0	0	0	0	0	0	0	0	0.887208	0	0	0	0
125	TaSCPL160-5D	0	0	0	0	0	0	0	0	0	0	0	0	0	0	0	0	0	0	0	0	0	0	0	0	0	0	0	0	0	0	0	0	0	0
126	TaSCPL161-5D	0	0	0	0	0	0	0	0	0	0	0	0	0	0	0	0	0	0	0	0	0	0	0	0	0	0	0	0	0	0	0	0	0	0
127	TaSCPL163-5D	0	0	0	0	0	0	0	0	0	0	0	0	0	0	0	0	0	0	0	0	0	0	0	0	0	0	0	0	0	0	0	0	0	0
128	TaSCPL164-5D	0	0	0	0	2.15841	0	0	0	0	0	0	0	0	0	0	0	0	0	0	0	0	0	0	0	0	0	0	0	0	0	0	0	0	0
129	TaSCPL165-5D	0	0	0	0	0	0	0	0	0	0	0	0	0	0	0	0	0	0	0	0	0	0	0	0	0	0	0	0	0	0	0	0	0	0
130	TaSCPL176-6A	0.854926	0	0	0	4.9659	2.96106	2.76665	1.98416	3.15294	0.824906	2.65075	3.27565	3.59	3.72618	0	4.01467	5.21501	4.31464	4.714	4.42836	5.50294	6.27849	0.244735	3.12439	0	2.73592	4.49409	2.28871	1.30824	3.47548	2.88511	1.87839	2.29995	3.79533
131	TaSCPL181-6B	0.851206	0	0	0	0.83538	0.202136	1.6934	0.699163	1.38736	0	0	1.39337	1.96772	0.842555	0	1.18992	2.49987	2.98774	3.49004	2.21713	3.35821	3.11567	0	1.61911	0	2.11374	2.83251	1.58804	2.36552	1.59658	1.92309	1.58673	2.08269	2.38283
132	TaSCPL187-6D	0	0	0	0	6.05549	2.79822	2.79909	1.65762	2.36971	0.264061	3.81323	4.04484	4.59074	4.16554	0	4.88744	6.01479	4.90952	5.22548	4.33611	5.41535	4.39473	0.73104	3.66649	0	3.64955	5.27058	2.90363	2.93848	3.53475	3.17927	2.51887	2.96314	4.22568
133	TaSCPL31-2A	0	0	0	0	0	0	0	0	0	0	0	0	0	0	0	0	0	0	0	0	0	0	0	0	0	0	0	0	1.239	0	0	0	0	0
134	TaSCPL32-2A	0	0	0	0	0.784697	0	5.39064	1.80265	2.7649	1.05273	2.81759	2.5647	3.23787	3.64684	4.31822	5.17276	4.46271	4.25442	5.13326	4.11738	4.4748	4.43724	2.80325	3.77225	4.90206	3.18807	3.42344	2.61013	3.93024	5.27057	3.17991	3.09962	3.29884	3.50621
135	TaSCPL42-2B	0	0	0	0	0	0	0	0	0	0	0	0	0	0	0	0	0	0	0	0	0	0	0	0	0	0	0	0	2.47695	0	0	0	0	0
136	TaSCPL43-2B	0	0	0	0	0	0	2.99364	0.127012	1.73728	0	1.47858	1.57314	2.25899	2.93524	2.19545	3.21243	3.51833	4.08273	4.29063	2.89601	3.76462	4.31881	1.28088	2.77519	3.13942	1.93948	2.14824	2.58995	2.32678	2.59712	2.56264	2.2994	2.4784	3.12231
137	TaSCPL53-2D	0	0	0	0	0	0	0	0	0	0	0	0	0	0	0	0	0	0	0	0	0	0	0	0	0	0	0	0	2.08096	0	0	0	0	0
138	TaSCPL64-3A	0	0	0	0	0	0	0	0	0	0	0	0	0	0	0	0	0	0	0	0	0	0	0	0	0	0	0	0	0	0	0	0	0	0
139	TaSCPL75-3B	0	0	0	0	0	0	0	0	0	0	0	0	0	0	0	0	0	0	0	0	0	0	0	0	0	0	0	0	0	0	0	0	0	0
140	TaSCPL99-4A	0	0	0	0	0	0	0	0	0	0	0	0	0	0	0	0	0	0	0	0	0	0	0	0	0	0	0	0	0	0	0	0	0	0
141	TaSCPL135-5A	0	0	0	0	0	0	0	0	0	0	0	0	0	0	0	0	0	0	0	0	0	0	0	0	0	0	0	0	0	0	0	0	0	0
142	TaSCPL139-5A	0	0	0	0	0	0	0	0	0	0	0	0	0	0	0	0	0	0	0	0	0	0	0	0	0	0	0	0	0	0	0	0	0	0
143	TaSCPL140-5A	0	0	0	0	0	0	0	0	0	0	0	0	0	0	0	0	0	0	0	0	0	0	0	0	0	0	0	0	0	0	0	0	0	0
144	TaSCPL153-5B	0	0	0	0	0	0	0	0	0	0	0.0268284	0	0.0145124	1.17869	0	0	0	0	0	0	0	0	0	0	0	0	0	0	0	0	0	0	0	0
145	TaSCPL154-5B	0	0	0	0	0	0	0	0	0	0	0	0	0	0	0	0	0	0	0	0	0	0	0	0	0	0	0	0	0	0	0	0	0	0
146	TaSCPL155-5B	0	0	0	0	0	0	0	0	0	0	0	0	0	0	0	0	0	0	0	0	0	0	0	0	0	0	0	0	0	0	0	0	0	0
147	TaSCPL162-5D	0	0	0	0	0	0	0	0	0	0	0	0	0	0	0	0	0	0	0	0	0	0	0	0	0	0	0	0	0	0	0	0	0	0
148	TaSCPL166-5D	0	0	0	0	0	0	0	0	0	0	0	0	0	0	0	0	0	0	0	0	0	0	0	0	0	0	0	0	0	0	0	0	0	0
149	TaSCPL167-5D	0	0	0	0	0	0	0	0	0	0	0	0	0	0	0	0	0	0	0	0	0	0	0	0	0	0	0	0	0	0	0	0	0	0
150	TaSCPL168-5D	0	0	0	0	0	0	0	0	0	0	0	0	0	0	0	0	0	0	0	0	0	0	0	0	0	0	0	0	0	0	0	0	0	0
151	TaSCPL12-1B	0	0	0	0	0	0	0	0	0	0	0	0	0	1.95812	0	0	0	0	0	0	0	0	0	0	0	0	0	0	0	0	0	0	0	0
152	TaSCPL52-2D	0	0	0	0	0	0	0	0	0	0	0	0	0	0	0	0	0	0	0	0	0	0	0	0	0	0	0	0	0	0	0	0	0	0
153	TaSCPL65-3A	0	0	0	0	0	0	0	0	0.564398	0	0	0	0	0	0	0	0	0	0	0	0	0	0	0	0	0	0	0	0	0	0	0	0	0
154	TaSCPL77-3B	0	0	0	0	0	0	0	0	0.615972	0	0	0.19391	0.457741	0.165192	0	0	0.260014	0	0.068495	0	0.314293	0	0	0	0	0	0	0	0	0	0	0	0	0
155	TaSCPL85-3D	0	0	0	0	0	0	0	0	1.92529	0	0	0	0	0	0	0	0	0	0	0	0	0	0	0	0	0	0	0	0	0	0	0	0	0
156	TaSCPL91-4A	0	0	0	0	0	0	3.81057	0	0	0	0	0	0	0	0	0	0	0	0	0	0	0	0	0	0	0	0	0	0	0	0	0	0	0
157	TaSCPL100-4A	0	0	0	0	0	0	0	0	0	0	0	0	0	0	0	0	0	0	0	0	0	0	0	0	0	0	0	0	0	0	0	0	0	0
158	TaSCPL102-4B	0	0	0	0	2.44787	0	0	0	0	0	0	0	0	0	0	0	0	0	0	0	0	0	0	0	0	0	0	0	0	0	0	0	0	0
159	TaSCPL112-4B	0	0	0	0	0	0	3.96742	0	0	0	0	0	0	0	0	0	0	0	0	0	0	0	0	0	0	0	0	0	0	0	0	0	0	0
160	TaSCPL116-4D	0	0	0	0	1.5242	0	0	0	0	0	0	0	0	0	0	0	0	0	0	0	0	0	0	0	0	0	0	0	0	0	0	0	0	0
161	TaSCPL117-4D	0	0	0	0	0	0	0	0	0	0	0	0	0	0	0	0	0	0	0	0	0	0	0	0	0	0	0	0	0	0	0	0	0	0
162	TaSCPL195-7A	0	0	0	0	3.8682	0	0	0	0	0	0	0	0	0	0	0	0	0	0	0	0	0	0	0	0	0	0	0	0	0	0	0	0	0
163	TaSCPL201-7B	0	0	0	0	5.3461	0.544911	0.625479	0	0.415391	0	0	0	0	0	0	0	0	0	0	0	0	0	0	0	0	0	0	0	0	0	0	0	0	0
164	TaSCPL207-7D	0	0	0	0	3.75935	0	0	0	0	0	0	0	0	0	0	0	0	0	0	0	0	0	0	0	0	0	0	0	0	0	0	0	0	0
165	TaSCPL1-1A	2.64984	3.98881	4.8763	0	0	4.57129	0.910904	0	0	0	2.15606	2.23968	2.78624	2.37468	1.77146	3.31234	2.86689	3.40852	4.1391	2.92617	4.28142	3.1044	0	2.61799	1.48422	1.94714	1.92822	2.39058	3.6541	2.39308	1.66433	3.22075	3.6679	3.57507
166	TaSCPL10-1B	3.01726	4.41805	5.32369	0.796889	0	5.34586	0.746749	0	0	0	0	0	0	0.792589	0	2.36642	0	2.53475	2.59475	1.70584	2.81378	2.55789	0	2.0113	1.35997	1.86073	2.54221	1.97763	3.41021	3.08049	1.47798	2.34785	2.99296	3.25773
167	TaSCPL19-1D	0.907879	2.6366	3.39274	0	0	3.46263	2.18438	0	0	0	3.06048	2.52427	2.57041	4.12124	1.21496	2.62776	2.73215	4.40169	3.8621	3.75929	4.63516	5.85425	0.074291	3.10515	1.37516	1.82014	2.56508	3.36453	3.32752	4.36128	2.57142	3.24435	3.65643	3.94694
168	TaSCPL20-1D	0	0	0	0	0	0	0	0	0	0	0	0	0	0	0	0	0	0	0.86196	0	0	0	0	0	0	0	0	0	0	0	0	0	0	0
169	TaSCPL128-5A	0	0	0	0	0	0	0	0	0	0	0	0	0	0	0	0	0	0	0	0	0	0	0	0	0	0	0	0	0	0	0	0	0	0
170	TaSCPL197-7A	0	0	0	0	0	0	2.84072	2.25022	0	0	0	0	0	0	0	0	0	0	0	0	0	0	0	0	0	0	0	0	0	0	0	0	0	0
171	TaSCPL203-7B	0	0	0	0	0	0	3.43139	2.41662	0	0	0	0	0	0	0	0	0	0	0	0	0	0	0	0	0	0	0	0	0	0	0	0	0	0
172	TaSCPL209-7D	0	0	0	0	0	0	2.9412	2.00928	0	0	0	0	0	0	0	0	0	0	0	0	0	0	0	0	0	0	0	0	0	0	0	0	0	0
173	TaSCPL133-5A	0	0	0	0	0	0	0	0	0	0	0	0	0	0	0	0	0	0	0	0	0	0	0	0	0	0	0	0	0	0	0	0	0	0
174	TaSCPL137-5A	0	0	0	0	0	0	0	0	0	0	0	0	0	0	0	0	0	0	0	0	0	0	0	0	0	0	0	0	0	0	0	0	0	0
175	TaSCPL101-4A	0	0	0	0	0	0	0	0	0	0	0	0	0	0	0	0	0	0	0	0	0	0	0	0	0	0	0	0	0	0	0	0	0	0
176	TaSCPL113-4B	0	0	0	0	0	0	0	0.666402	0.342953	0.0424174	0	0	0	0	0	0	0	0	0	0	0	0	0	0	0	0	0	0	0	0	0	0	0	0
177	TaSCPL2-1A	0	0	0	0	0.726369	0	4.34944	1.42494	1.54624	0.611357	4.33797	5.11967	4.48178	4.59795	2.39241	2.59711	3.50705	3.30858	4.08182	3.51457	3.4897	4.69426	2.45844	2.75785	2.45608	1.79665	2.40442	1.29931	2.90191	1.5206	2.07108	2.63195	2.59134	2.97368
178	TaSCPL5-1A	0	0	0	0	0	0	0	0	0	0	0	0	0	0	0	0	0	0	0	0	0	0	0	0.0415311	0	0.813601	1.74744	0	0.0909222	0.177283	0.471968	0	0	1.6661
179	TaSCPL11-1B	0	0	0	0	0.782358	0	3.73547	2.53255	3.19381	0.114731	5.15208	5.22999	4.91253	4.71499	1.87451	3.17861	3.68973	4.03192	4.5683	4.04685	3.71456	5.84704	2.36598	3.61957	3.72506	2.50568	3.3967	3.06381	3.68902	3.33114	2.8274	3.15669	3.07893	3.46068
180	TaSCPL21-1D	0	0	0	0	0.219147	0	1.6227	0	0	0	2.45078	3.28568	3.21658	4.23085	2.33169	1.67403	2.68306	2.16024	3.30435	1.95645	1.99313	3.62705	1.1559	2.68604	1.49821	0.445462	1.41545	2.18387	1.71852	0.315327	0.313922	2.06655	1.95558	2.69967
181	TaSCPL24-1D	0	0	0	0	0	0	0	0	0	0	0	0	0	0	0	0	0	1.69889	0	1.29375	0	0	0	1.62765	0	2.67357	3.67296	0	0.828012	0	0.741586	0	0	1.7556
182	TaSCPL90-4A	0.499705	0.960041	0	1.4341	2.66579	1.75656	2.27809	2.68347	2.80299	3.01702	2.01861	1.32478	1.0928	1.19394	1.63717	1.71691	1.23063	1.93237	1.74365	1.31791	1.42164	1.01933	1.46601	1.48755	1.82321	0.923628	0.670487	1.54631	0.890993	0.7351	0.510154	0.322245	0.101879	0.0997059
183	TaSCPL126-4D	1.27305	1.26893	0.32771	1.72088	3.23341	1.35528	3.47571	4.80404	4.23038	3.59003	3.56523	3.59413	2.79193	2.62257	3.6313	3.03246	2.63857	3.0853	3.20386	2.45146	2.70172	2.23861	3.35927	2.44974	3.55072	3.04884	2.24545	3.86482	3.68351	2.82757	3.02808	3.34159	3.13482	2.81747
184	TaSCPL194-7A	1.88863	0	0	0	2.46358	0.613079	4.08845	1.15841	2.18652	0.391399	4.8581	4.48284	4.33334	2.81951	2.06822	3.73057	4.54902	4.96065	4.50911	4.23271	4.18098	4.96092	0.470167	2.6357	1.16281	3.07555	2.83863	3.81376	2.8245	3.37305	2.72059	2.64968	3.02648	1.95184
185	TaSCPL196-7A	0	0	0	0	1.57038	0	0	0	0	0	0	0	0	0	0	0	0	0	0	0	0	0	0	0	0	0	0	0	0	0	0	0	0	0
186	TaSCPL200-7B	2.74888	0	0	0	2.17648	0.856994	4.08632	0.780167	1.31217	0	5.6308	4.65031	3.34213	2.4962	2.16275	2.61016	2.79234	3.50586	3.75378	3.39019	2.72615	3.40209	0.879643	2.0109	0.869919	3.20051	2.67766	3.48677	3.53454	2.95925	2.58408	2.69271	3.1137	3.48073
187	TaSCPL202-7B	0	0	0	0	0.283454	0	0	0	0	0	0	0	0	0	0	0	0	0	0	0	0	0	0	0	0	0	0	0.85971	0	0	1.89265	0	0.540441	0
188	TaSCPL206-7D	2.90867	0	0	0	3.57531	1.99252	4.66121	2.79033	2.28893	0.428014	5.70664	5.34083	4.1037	3.31648	4.4486	3.4687	3.72604	4.37432	3.93896	4.03813	3.60907	6.19445	0.891147	2.20403	0.745341	2.7859	2.85476	1.85944	2.81309	2.35717	1.68389	1.72263	1.84608	1.61318
189	TaSCPL208-7D	0	0	0	0	0	0	0	0	0	0	0	0	0	0	0	0	0	0	0	0	0	0	0	0	0	0	0	0	0	0	0	0	0	0
190	TaSCPL14-1B	0	0	0	0	0	0	0	0	0	0	0	0	0	0	0	0	0	0	0	0	0	0	0	0	0	0	1.43181	0	0	0	0	0	0	0
191	TaSCPL174-6A	0	0	0	0	0	0	0	0	0	0	0	0	0	0	0	0	0	0	0	0	0	0	0	0	0	0	0	0	0	0	0	0	0	0
192	TaSCPL179-6B	0	0	0	0	0	0	0	0	0	0	0	0	0	0	0	0	0	0	0	0	0	0	0	0	0	0	0	0	0	0	0	0	0	0
193	TaSCPL185-6D	0	0	0	0	0	0	0	0	0	0	0	0	0	0	0	0	0	0	0	0	0	0	0	0	0	0	0	0	0	0	0	0	0	0
194	TaSCPL40-2A	3.2417	3.83999	2.20559	1.41995	4.50357	3.51556	4.35584	4.94933	4.42641	3.86195	4.41562	4.48663	4.42701	3.81887	5.78612	4.44476	4.0273	3.65535	3.00159	4.1785	3.73964	3.61714	4.67828	3.18353	5.00454	4.50039	2.78882	4.2265	4.07083	4.65943	3.91678	4.02574	3.86288	4.2061
195	TaSCPL50-2B	4.9374	4.82808	3.12655	3.45765	4.89523	4.53692	4.99292	5.53936	4.94317	4.62189	5.73116	5.82023	5.81055	4.96074	6.43448	5.20682	5.34806	4.32703	4.32236	4.93759	4.62998	4.13028	4.95374	4.18857	5.59242	4.55206	3.79386	4.7859	4.53982	4.9411	4.4124	4.50172	4.16168	4.80385
196	TaSCPL62-2D	4.42068	4.58956	2.96007	3.49438	4.74742	4.39628	4.8199	5.11946	4.64676	4.49479	5.99996	5.98568	5.69091	4.47662	5.54165	5.04752	4.96886	3.69865	4.00306	4.67686	4.35704	3.96241	4.61077	3.62279	5.50382	4.21306	3.45132	3.56175	4.26275	4.49413	3.74886	3.90955	3.24655	4.31056
197	TaSCPL173-6A	0.0890265	0.535965	0.992961	0.16275	7.05057	5.93322	5.3978	6.62021	5.05358	2.2445	4.66841	2.76506	0.469501	3.03459	7.85388	6.22843	0	3.5717	0.775188	4.0581	0	1.82129	4.73816	2.38732	6.45651	6.16408	4.04104	3.96549	4.29503	4.07217	4.26829	3.6667	2.89767	2.66915
198	TaSCPL178-6B	3.48399	2.68066	3.23218	0.729255	7.14328	6.50043	6.01025	6.49417	5.1134	3.11815	5.5268	3.66982	2.56702	1.71746	5.31431	4.7902	1.55745	3.72902	1.28639	4.0625	0.0751828	1.21832	4.51216	2.37835	4.97135	6.30488	4.26514	4.33269	5.09048	4.05761	4.50946	4.09436	3.58558	3.51896
199	TaSCPL184-6D	1.02592	0.812049	2.27891	0.732808	7.73369	6.66696	5.63934	6.19882	4.51171	2.23842	5.2166	3.43687	1.43489	2.66431	7.13446	5.58251	0.364707	3.63232	2.61407	3.80743	0	0.126258	4.82949	3.32226	5.74525	6.71012	5.29023	3.84027	4.51149	3.61418	4.28304	3.85651	3.26121	3.49695
200	TaSCPL18-1B	0	0	0	0	0	0	0	0	0	0	0	0	0	0	0	0	0	0	0	0	0	0	0	0	0	0	0	0	0	0	0	0	0	0
201	TaSCPL6-1A	2.11576	1.42117	0	0	1.90255	0	0	0	0	0	0	0	0	0	0	0	0	0.0977593	0	0	0	0.805557	0.351814	0	0.370019	0.178058	1.54793	1.57033	0.578357	0.281004	2.36763	0	0.289964	2.08462
202	TaSCPL7-1A	0	3.16078	2.03564	1.75165	2.11344	0	0.266991	0	0	0	0.346043	0.729722	0.740962	0	0	1.1615	1.00738	0	0	0	0.950134	0.999327	0	0	0	0	0.672973	2.34267	1.67636	2.15597	2.32568	1.33945	1.60405	1.23841
203	TaSCPL8-1A	0	0	0	0	0	0	0	0	0	0	0	0	0	0	0	0	0	0	0	0	0	0	0	0	0	0	0	0	0	0	0	0	0	0
204	TaSCPL16-1B	0	0	0	0	1.88864	0	0	0	0	0	0	0	0	0	0	0	0	0	0	0	0	0	0	0	0	0	0	0	0	0	0	0	0	0
205	TaSCPL17-1B	0	1.03791	0	0	1.65056	0	0	0	0	0.166876	0	0	0	0	0	0	0	0	0	0.43055	0	0	0	0	2.11163	0	0.664922	0.417744	0.234257	0	0.680031	0	0.593227	2.02892
206	TaSCPL25-1D	2.62196	0	0	0	0.163119	0	0	0	0	0	1.43444	0	0	0	0	0	0	0	0	0	0	1.6441	0	0	0	0	0	0.17518	0	1.55787	1.3018	0	0	0
207	TaSCPL26-1D	0	0	0	0	1.07686	0	0	0	0	0	1.56457	0	0.300768	0	0	0	0	0	0	0	0	0	0	0	0	0	0	0	0	0	0.0828642	0	0	0
208	TaSCPL27-1D	0	0	0	0	0	0	0	0	0	0	0	0	0	0	0	0	0	0	0	0	0	0	0	0	0	0	0	0	0	0	0	0	0	0
209	TaSCPL30-2A	0	0	0	0	0.176178	0	0	0	0	0	0	0	0	0	0	0	0	0	0	0	0	0	0	0	0	0	0	0.407762	0	0.306835	1.39774	0	0	0
210	TaSCPL51-2D	0	0	0	0	0.0530967	0	0	0	0	0.189301	0	0	0	0	0	0	0	0	0	0	0	0.25843	0	0	0	0	0	0.513012	0.360964	0.344872	1.06506	0.0862724	0	0
