# Supplementary material for: Genome-wide analysis of the serine carboxypeptidase-like protein family in Triticum aestivum reveals TaSCPL184-6D is involved in abiotic stress response
Source: BMC Genomics. 2021 May 15;22:350. doi: 10.1186/s12864-021-07647-6 (PMC8126144; doi:10.1186/s12864-021-07647-6)
Supplement: Supplementary file 17 — Additional file 17: Table S9. The log2tpm values of all TaSCPL genes under drought stress treatment. [file 12864_2021_7647_MOESM17_ESM.xlsx]

## Sheet: Additional file 17
Additional file 17: Table S9. The log2tpm values of all TaSCPL genes under drought stress treatment.
Gene name	drought_heat, leaf, CS,7day， drought stress(n=4)	drought_heat, leaf, CS,7day， No stress control(n=2)
TaSCPL1-1A	0	0
TaSCPL2-1A	2.98039	3.13378
TaSCPL3-1A	0	0
TaSCPL4-1A	0	0
TaSCPL5-1A	0	0
TaSCPL6-1A	0	0
TaSCPL7-1A	0.0988389	0.435693
TaSCPL8-1A	0	0
TaSCPL9-1B	1.62699	2.55854
TaSCPL10-1B	2.02922	2.54676
TaSCPL11-1B	3.37411	3.62039
TaSCPL12-1B	0	0
TaSCPL13-1B	0	0
TaSCPL14-1B	0	0
TaSCPL15-1B	0	0
TaSCPL16-1B	0	0
TaSCPL17-1B	0	0
TaSCPL18-1B	0	0
TaSCPL19-1D	3.83919	4.26049
TaSCPL20-1D	0	0
TaSCPL21-1D	1.50989	1.64234
TaSCPL22-1D	0	0
TaSCPL23-1D	0	0
TaSCPL24-1D	0	0
TaSCPL25-1D	0	0
TaSCPL26-1D	0	0
TaSCPL27-1D	0	0
TaSCPL28-2A	0	0
TaSCPL29-2A	2.82273	3.46825
TaSCPL30-2A	0	0.0368789
TaSCPL31-2A	0	0
TaSCPL32-2A	3.96647	4.95645
TaSCPL33-2A	1.0568	1.25195
TaSCPL34-2A	0	0
TaSCPL35-2A	0	0
TaSCPL36-2A	0	0
TaSCPL37-2A	0	0
TaSCPL38-2A	0	0
TaSCPL39-2A	1.18236	1.94236
TaSCPL40-2A	3.34089	3.41641
TaSCPL41-2B	0	0
TaSCPL42-2B	0	0
TaSCPL43-2B	3.47213	3.80741
TaSCPL44-2B	0	0
TaSCPL45-2B	0	0
TaSCPL46-2B	0	0
TaSCPL47-2B	0	0
TaSCPL48-2B	2.32526	2.30119
TaSCPL49-2B	1.30724	1.59289
TaSCPL50-2B	3.38127	3.15747
TaSCPL51-2D	0	0.00413748
TaSCPL52-2D	0	0
TaSCPL53-2D	0	0
TaSCPL54-2D	3.15142	4.03451
TaSCPL55-2D	1.93807	2.52928
TaSCPL56-2D	0	0
TaSCPL57-2D	0	0
TaSCPL58-2D	0	0
TaSCPL59-2D	3.71392	3.36684
TaSCPL60-2D	2.26351	3.10229
TaSCPL61-2D	1.6499	1.58902
TaSCPL62-2D	4.36426	3.77271
TaSCPL63-3A	0.0050744	0.720883
TaSCPL64-3A	0	0
TaSCPL65-3A	0	0
TaSCPL66-3A	0	0
TaSCPL67-3A	1.27528	1.6262
TaSCPL68-3A	2.69794	2.13033
TaSCPL69-3A	0	0
TaSCPL70-3A	2.72028	3.31859
TaSCPL71-3B	0.34577	1.10644
TaSCPL72-3B	0	0
TaSCPL73-3B	0	0
TaSCPL74-3B	0.866158	1.24109
TaSCPL75-3B	0	0
TaSCPL76-3B	1.93582	2.21296
TaSCPL77-3B	0	0
TaSCPL78-3B	1.41773	0
TaSCPL79-3B	0	0
TaSCPL80-3B	1.18104	1.41472
TaSCPL81-3D	0	0
TaSCPL82-3D	1.94641	2.35173
TaSCPL83-3D	0	0
TaSCPL84-3D	0	0
TaSCPL85-3D	0	0
TaSCPL86-3D	0	0
TaSCPL87-3D	0.697357	0
TaSCPL88-3D	0	0
TaSCPL89-3D	3.26758	3.74052
TaSCPL90-4A	0.151693	0.620657
TaSCPL91-4A	0	0
TaSCPL92-4A	0	0
TaSCPL93-4A	0	0
TaSCPL94-4A	0	0
TaSCPL95-4A	0.0487502	0
TaSCPL96-4A	0	0
TaSCPL97-4A	0	0
TaSCPL98-4A	0	0
TaSCPL99-4A	0	0
TaSCPL100-4A	0	0
TaSCPL101-4A	0	0
TaSCPL102-4B	0	0
TaSCPL103-4B	0	0.0674047
TaSCPL104-4B	0.0415255	0.338248
TaSCPL105-4B	0.480777	0
TaSCPL106-4B	1.93359	1.32172
TaSCPL107-4B	0	0
TaSCPL108-4B	0	0
TaSCPL109-4B	2.39043	1.96542
TaSCPL110-4B	0	0
TaSCPL111-4B	0	0
TaSCPL112-4B	0	0
TaSCPL113-4B	0	0
TaSCPL114-4B	0.549512	0.440878
TaSCPL115-4B	1.57555	1.26361
TaSCPL116-4D	0	0
TaSCPL117-4D	0	0
TaSCPL118-4D	2.57576	2.55144
TaSCPL119-4D	0	0
TaSCPL120-4D	0	0
TaSCPL121-4D	0	0
TaSCPL122-4D	0	0
TaSCPL123-4D	0	0
TaSCPL124-4D	0	0.566591
TaSCPL125-4D	0	0
TaSCPL126-4D	2.69567	2.61242
TaSCPL127-4D	2.94303	2.74657
TaSCPL128-5A	0	0
TaSCPL129-5A	0	0
TaSCPL130-5A	0	0
TaSCPL131-5A	0	0
TaSCPL132-5A	0	0
TaSCPL133-5A	0	0
TaSCPL134-5A	0	0
TaSCPL135-5A	0	0
TaSCPL136-5A	0	0
TaSCPL137-5A	0	0
TaSCPL138-5A	0	0
TaSCPL139-5A	0	0
TaSCPL140-5A	0	0
TaSCPL141-5A	0	0
TaSCPL142-5A	0	0
TaSCPL143-5A	0	0
TaSCPL144-5A	0	0
TaSCPL145-5A	0	0
TaSCPL146-5A	0	0
TaSCPL147-5A	0	0
TaSCPL148-5B	0	0
TaSCPL149-5B	0	0
TaSCPL150-5B	0	0
TaSCPL151-5B	0	0
TaSCPL152-5B	0	0
TaSCPL153-5B	0	0
TaSCPL154-5B	0	0
TaSCPL155-5B	0	0
TaSCPL156-5B	1.03116	1.32867
TaSCPL157-5B	0	0
TaSCPL158-5B	0	0
TaSCPL159-5D	0	0
TaSCPL160-5D	0	0
TaSCPL161-5D	0	0
TaSCPL162-5D	0	0
TaSCPL163-5D	0	0
TaSCPL164-5D	0	0
TaSCPL165-5D	0	0
TaSCPL166-5D	0	0
TaSCPL167-5D	0	0
TaSCPL168-5D	0	0
TaSCPL169-5D	0.680461	1.80375
TaSCPL170-5D	0	0
TaSCPL171-5D	0	0
TaSCPL172-5D	0	0
TaSCPL173-6A	1.43558	0.358813
TaSCPL174-6A	0	0
TaSCPL175-6A	0	0
TaSCPL176-6A	4.16025	5.16046
TaSCPL177-6A	0	0
TaSCPL178-6B	2.05345	1.50918
TaSCPL179-6B	0	0
TaSCPL180-6B	0	0
TaSCPL181-6B	2.70509	3.67195
TaSCPL182-6B	0	0
TaSCPL183-6D	0.61529	0.9646
TaSCPL184-6D	1.3575	0.812276
TaSCPL185-6D	0	0
TaSCPL186-6D	0	0
TaSCPL187-6D	4.09995	4.96443
TaSCPL188-6D	0	0
TaSCPL189-7A	0	0
TaSCPL190-7A	0	0
TaSCPL191-7A	0	0
TaSCPL192-7A	0	0
TaSCPL193-7A	3.95608	4.04886
TaSCPL194-7A	1.87881	3.04651
TaSCPL195-7A	0	0
TaSCPL196-7A	0	0
TaSCPL197-7A	0	0
TaSCPL198-7B	0.257849	1.17622
TaSCPL199-7B	3.2415	3.60443
TaSCPL200-7B	1.2402	1.78004
TaSCPL201-7B	0	0
TaSCPL202-7B	0	0
TaSCPL203-7B	0	0
TaSCPL204-7D	0	0
TaSCPL205-7D	3.8792	4.0998
TaSCPL206-7D	2.17103	3.26058
TaSCPL207-7D	0	0
TaSCPL208-7D	0	0
TaSCPL209-7D	0	0
TaSCPL210-Un	0	0
