# Supplementary material for: Genome-wide analysis of the serine carboxypeptidase-like protein family in Triticum aestivum reveals TaSCPL184-6D is involved in abiotic stress response
Source: BMC Genomics. 2021 May 15;22:350. doi: 10.1186/s12864-021-07647-6 (PMC8126144; doi:10.1186/s12864-021-07647-6)
Supplement: Supplementary file 18 — Additional file 18: Table S10. The primers used in this study. [file 12864_2021_7647_MOESM18_ESM.xlsx]

## Sheet: Additional file 18
Additional file 18: Table S10. The primers used in this study.
Primer-name	Primer-sequence
F(SCPL184-1302)	GGACTCTTGACCATGATGGCGACCACCTCGCGTCT
R(SCPL184-1302)	TCAGATCTACCATGGCATCGCGGTGTAAAACGTGG
F-RT-SCPL184	GGGTCAGCAACGACCTGTAT
R-RT-SCPL184	AACTCGGCTTGCAAATGCTG
F-RT-SCPL68	TCTGCTGGGTTCACCTTAACTT
R-RT-SCPL68	TAGAGTGGTTCGCCGAGT
F-RT-SCPL63	CTTTGGTAGCGCGGAGCTT
R-RT-SCPL63	CAGAGCCTTTCTCACTGCCA
F-RT-SCPL7	CAGGAGATGATCGAGGGCTG
R-RT-SCPL7	CGTCGCCTTGATGGGGTT
F-RT-Actin	AAGAGTCGGTGAAGGGGACT
R-RT-Actin	GGAAAAGCTGAACCGAGACTG
