# Supplementary material for: Genome-wide analysis of the serine carboxypeptidase-like protein family in Triticum aestivum reveals TaSCPL184-6D is involved in abiotic stress response
Source: BMC Genomics. 2021 May 15;22:350. doi: 10.1186/s12864-021-07647-6 (PMC8126144; doi:10.1186/s12864-021-07647-6)
Supplement: Supplementary file 19 — Additional file 19: Table S11. The germination rates of seeds in transgenic Arabidopsis plants under PEG6000 and NaCl treatments. [file 12864_2021_7647_MOESM19_ESM.xlsx]

## Sheet: Additional file 19
Additional file 19: Table S11. The germination rates of seeds in transgenic Arabidopsis plants under PEG6000 and NaCl treatments.
	MS								0.08					0.1							100mM NaCl					150mM NaCl
	repeat1	repeat2	repeat3	repeat4	repeat5	repeat6	Mean	germination rates %	repeat1	repeat2	repeat3	Mean	germination rates %	repeat1	repeat2	repeat3	Mean	germination rates %		24h	repeat1	repeat2	repeat3	Mean	germination rates %	repeat1	repeat2	repeat3	Mean	germination rates %
24h																				WT
WT	1	5	3	4	6	7	4.33333	17.3333	0	0	0	0	0	0	0	0	0	0		OE-1
OE-1	1	3	6	1	10	10	5.16667	20.6667				0	0				0	0		OE-2
OE-2	1	3	3	2	4	3	2.66667	10.6667				0	0				0	0		OE-3
OE-3	2	6	6	4	8	5	5.16667	20.6667				0	0	2	0	1	1	4		36h
36h							0	0					0					0		WT
WT	21	22	23	22	24	22	22.3333	89.3333	5	4	6	5	20	3	2	1	2	8		OE-1
OE-1	19	20	22	20	24	25	21.6667	86.6667	14	14	4	10.6667	42.6667	6	5	4	5	20		OE-2
OE-2	20	22	22	21	25	25	22.5	90	8	10	12	10	40	3	3	6	4	16		OE-3
OE-3	19	23	22	23	25	22	22.3333	89.3333	3	13	18	11.3333	45.3333	4	4	5	4.33333	17.3333		48h
48h							0	0				0	0				0	0		WT	1	1	0	0.666667	2.66667
WT	25	24	22	23	23	24	23.5	94	13	16	12	13.6667	54.6667	8	6	8	7.33333	29.3333		OE-1	2	1	1	1.33333	5.33333
OE-1	25	23	24	23	24	23	23.6667	94.6667	18	19	18	18.3333	73.3333	15	13	10	12.6667	50.6667		OE-2	3	1	1	1.66667	6.66667
OE-2	25	23	24	24	25	24	24.1667	96.6667	15	22	21	19.3333	77.3333	16	13	13	14	56		OE-3	4	2	1	2.33333	9.33333
OE-3	25	24	23	24	24	24	24	96	11	25	21	19	76	13	17	15	15	60		60h					0
60h							0	0				0	0				0	0		WT	4	4	3	3.66667	14.6667	1	2	1	1.33333	5.33333
WT	25	25	25	24	25	25	24.8333	99.3333	19	20	18	19	76	17	16	18	17	68		OE-1	8	7	5	6.66667	26.6667	1	4	0	1.66667	6.66667
OE-1	25	25	25	25	25	25	25	100	22	22	20	21.3333	85.3333	19	19	21	19.6667	78.6667		OE-2	9	9	9	9	36	5	4	0	3	12
OE-2	25	25	25	25	25	25	25	100	22	23	21	22	88	23	22	20	21.6667	86.6667		OE-3	8	8	7	7.66667	30.6667	3	2	2	2.33333	9.33333
OE-3	25	25	25	25	25	25	25	100	18	25	21	21.3333	85.3333	20	24	19	21	84		72h				0	0				0	0
72h							0	0				0	0				0	0		WT	5	9	4	6	24	3	4	2	3	12
WT	25	25	25	25	25	25	25	100	21	21	19	20.3333	81.3333	20	18	20	19.3333	77.3333		OE-1	10	10	11	10.3333	41.3333	5	7	0	4	16
OE-1	25	25	25	25	25	25	25	100	22	25	23	23.3333	93.3333	23	21	21	21.6667	86.6667		OE-2	15	15	8	12.6667	50.6667	7	8	1	5.33333	21.3333
OE-2	25	25	25	25	25	25	25	100	24	23	22	23	92	22	24	22	22.6667	90.6667		OE-3	13	13	10	12	48	4	5	4	4.33333	17.3333
OE-3	25	25	25	25	25	25	25	100	23	25	23	23.6667	94.6667	23	24	23	23.3333	93.3333		84h				0	0				0	0
84h												0	0				0	0		WT	12	19	17	16	64	6	9	7	7.33333	29.3333
WT									22	21	20	21	84	20	19	20	19.6667	78.6667		OE-1	18	19	20	19	76	16	12	1	9.66667	38.6667
OE-1									22	25	24	23.6667	94.6667	23	22	23	22.6667	90.6667		OE-2	21	21	23	21.6667	86.6667	15	20	6	13.6667	54.6667
OE-2									24	23	23	23.3333	93.3333	23	24	23	23.3333	93.3333		OE-3	25	21	22	22.6667	90.6667	16	18	11	15	60
OE-3									24	25	25	24.6667	98.6667	24	25	24	24.3333	97.3333		96h				0	0				0	0
96h												0	0				0	0		WT	18	21	19	19.3333	77.3333	10	10	9	9.66667	38.6667
WT									22	22	21	21.6667	86.6667	21	20	20	20.3333	81.3333		OE-1	22	22	21	21.6667	86.6667	16	16	8	13.3333	53.3333
OE-1									22	25	24	23.6667	94.6667	23	23	23	23	92		OE-2	23	22	24	23	92	20	23	9	17.3333	69.3333
OE-2									24	24	24	24	96	24	24	23	23.6667	94.6667		OE-3	25	22	24	23.6667	94.6667	24	19	13	18.6667	74.6667
OE-3									24	25	25	24.6667	98.6667	24	25	24	24.3333	97.3333		108h				0	0				0	0
108h												0	0				0	0		WT	20	22	21	21	84	13	12	11	12	48
WT									23	23	21	22.3333	89.3333	21	21	20	20.6667	82.6667		OE-1	23	24	23	23.3333	93.3333	18	18	10	15.3333	61.3333
OE-1									23	25	24	24	96	23	23	24	23.3333	93.3333		OE-2	23	23	24	23.3333	93.3333	22	23	13	19.3333	77.3333
OE-2									25	24	25	24.6667	98.6667	24	25	23	24	96		OE-3	25	24	25	24.6667	98.6667	24	22	14	20	80
OE-3									24	25	25	24.6667	98.6667	24	25	24	24.3333	97.3333		120h				0	0				0	0
																				WT	23	23	22	22.6667	90.6667	16	15	13	14.6667	58.6667
																				OE-1	25	25	23	24.3333	97.3333	19	19	14	17.3333	69.3333
																				OE-2	24	24	24	24	96	23	24	19	22	88
																				OE-3	25	24	25	24.6667	98.6667	25	22	17	21.3333	85.3333
																				132h				0	0				0	0
																				WT	24	24	25	24.3333	97.3333	15	17	15	15.6667	62.6667
																				OE-1	25	25	25	25	100	22	22	18	20.6667	82.6667
																				OE-2	25	25	25	25	100	23	24	20	22.3333	89.3333
																				OE-3	25	25	25	25	100	25	23	18	22	88
