# Supplementary material for: Genome-wide analysis of the serine carboxypeptidase-like protein family in Triticum aestivum reveals TaSCPL184-6D is involved in abiotic stress response
Source: BMC Genomics. 2021 May 15;22:350. doi: 10.1186/s12864-021-07647-6 (PMC8126144; doi:10.1186/s12864-021-07647-6)
Supplement: Supplementary file 20 — Additional file 20: Table S12. Total root length, fresh weight, and the amount of PRO and MDA. [file 12864_2021_7647_MOESM20_ESM.xlsx]

## Sheet: Additional file 20
Additional file 20: Table S12. Total root length, fresh weight, and the amount of proline and MDA.
MS	Tool root length(cm)						10% PEG	Root length(cm)
WT	12.3	12.32	12.05				WT	2.25	2.26	2.84
OE-1	12.19	11.89	11.83				OE-1	3.5	2.76	3.28
OE-2	12.16	12.03	12.11				OE-2	3.02	4.73	5.21
OE-3	12.1	12.15	12.35				OE-3	4.36	4.01	3.96
MS	Fresh weight(mg)						10% PEG	Fresh weight(mg)
WT	39.1	38.94	38.18				WT	8.45	8.48	9.02
OE-1	38.95	37.96	37.84				OE-1	11.95	11.83	11.77
OE-2	38.5	38.26	38.37				OE-2	14.22	14.25	14.28
OE-3	38.98	38.85	38.18				OE-3	13.81	13.46	13.41
MS	Root length(cm)						150mM NaCl	Root length(cm)
WT	12.3	12.32	12.05				WT	1.85	1.39	1.63
OE-1	12.19	11.89	11.83				OE-1	3.21	2.69	2.23
OE-2	12.16	12.03	12.11				OE-2	2.83	2.81	2.73
OE-3	12.1	12.15	12.35				OE-3	2.71	2.7	2.6
MS	Fresh weight(mg)						150mM NaCl	Fresh weight(mg)
WT	39.1	38.94	38.18				WT	6.61	5.73	5.96
OE-1	38.95	37.96	37.84				OE-1	8.98	8.62	8.17
OE-2	38.5	38.26	38.37				OE-2	8.91	8.93	8.71
OE-3	38.98	38.85	38.18				OE-3	8.56	8.44	8.29
Control	Survival rate(%)			mean			Drought	Survival rate(%)			mean
WT	100	100	100	100			WT	6.7	8	9.3	8
OE-1	100	100	100	100			OE-1	13.3	14.7	17.3	15.1
OE-2	100	100	100	100			OE-2	21.3	21.3	22.7	21.8
OE-3	100	100	100	100			OE-3	9.3	9.3	10.7	9.8
Control	Survival rate(%)						NaCl	Survival rate(%)
WT	100	100	100	100			WT	9.3	10.7	12	10.7
OE-1	100	100	100	100			OE-1	26.7	26.7	28	27.1
OE-2	100	100	100	100			OE-2	29.3	30.7	30.7	30.2
OE-3	100	100	100	100			OE-3	24	25.3	25.3	24.87
Control	Proline content(ug/g FW)			mean			Drought	Proline content(ug/g FW)			mean
WT	29.6	29.4	30.1	29.3			WT	112.3	115.6	119.4	115.3
OE-1	30.2	28.5	28.7	28.7			OE-1	177.2	175.6	178.5	176.7
OE-2	30.2	30	29.88	29.3			OE-2	190.6	191.2	187.1	189.3
OE-3	29.9	29.8	29.5	29.3			OE-3	179.2	184.2	189.6	183.3
Control	Proline content(ug/g FW)						NaCl	Proline content(ug/g FW)
WT	29.6	29.4	30.1	29.3			WT	120.1	118.7	121.5	120.1
OE-1	30.2	28.5	28.7	28.7			OE-1	179.6	178.9	179.4	179.3
OE-2	30.2	30	29.88	29.3			OE-2	192.1	193.5	194.3	193.3
OE-3	29.9	29.8	29.5	29.3			OE-3	188.1	185.9	194.5	183.3
Control	MDA content(nmol/g FW)			mean			Drought	MDA content(nmol/g FW)			mean
WT	4.2	4.1	4.1	4.13			WT	9.88	9.79	9.84	9.84
OE-1	4.1	4.1	4.2	4.13			OE-1	8.32	8.15	8.26	8.24
OE-2	4.1	4.2	4.2	4.17			OE-2	8.09	8.11	8.13	8.11
OE-3	4.1	4.1	4.2	4.13			OE-3	8.16	8.2	8.22	8.19
Control	MDA content(nmol/g FW)						NaCl	MDA content(nmol/g FW)
WT	4.2	4.1	4.1	4.13			WT	10.12	9.98	9.91	10
OE-1	4.1	4.1	4.2	4.13			OE-1	8.56	8.49	8.78	8.61
OE-2	4.1	4.2	4.2	4.17			OE-2	8.17	8.25	8.42	8.28
OE-3	4.1	4.1	4.2	4.13			OE-3	8.21	8.3	8.38	8.3
